# Supplementary material for: Biosynthetic gene clusters in Pseudomonas viridiflava have a fitness cost during Arabidopsis thaliana infection
Source: mSystems. 2026 Jun 15;11(7):e00212-26. doi: 10.1128/msystems.00212-26 (PMC13387001; doi:10.1128/msystems.00212-26)
Supplement: Supplemental tables — Tables S1 to S5. [file msystems.00212-26-s0002.xlsx]

## Sheet: Table S1 - Genomes included
Table S1 - Genomes included in this study
Isolate	Genome ID	Number of contigs*	Completeness*	Source	FAM_00349	FAM_00449	FAM_00354	FAM_00446	FAM_00422	FAM_00442	FAM_00441	FAM_00428	FAM_00440	FAM_00438	FAM_00432	FAM_00421	FAM_00414	FAM_00453	FAM_00437	FAM_00427	FAM_00416	FAM_00420	FAM_00351	FAM_00400	FAM_00410	FAM_00406	FAM_00448	FAM_00426	FAM_00431	FAM_00393	FAM_00409	FAM_00424	FAM_00381	FAM_00383	FAM_00404	FAM_00417	FAM_00430	FAM_00408	FAM_00397	FAM_00374	FAM_00452	FAM_00444	FAM_00435	FAM_00418	FAM_00429	FAM_00350	FAM_00403	FAM_00353	FAM_00364
p1.A2	GCF_900582655	51	98.97	Green pixels	0	0	0	0	0	0	0	0	0	0	0	0	0	0	0	0	0	0	0	0	0	0	0	0	0	0	0	0	0	0	0	0	0	0	0	0	0	0	0	0	0	0	0	0	0
p1.A3	GCF_900582665	70	96.82	Green pixels	0	0	0	0	0	0	0	0	0	0	0	0	0	0	0	0	0	0	0	0	0	0	0	0	0	0	0	0	0	0	0	0	0	0	0	0	0	0	0	0	0	0	0	0	0
p1.C4	GCF_900582925	40	98.21	Representative	0	0	0	0	0	0	0	0	0	0	0	0	0	0	0	0	0	0	0	0	0	0	0	0	0	0	0	0	0	0	0	0	0	0	0	0	0	0	0	0	0	0	0	0	0
p1.D11	GCF_900582975	37	96.82	Green pixels	0	0	0	0	0	0	0	0	0	0	0	0	0	0	0	0	0	0	0	0	0	0	0	0	0	0	0	0	0	0	0	0	0	0	0	0	0	0	0	0	0	0	0	0	0
p1.D2	GCF_900583045	50	98.3	Representative	0	0	0	0	0	0	0	0	0	0	0	0	0	0	0	0	0	0	0	0	0	0	0	0	0	0	0	0	0	0	0	0	0	0	0	0	0	0	0	0	0	0	0	0	0
p1.D3	GCF_900583005	57	98.26	Representative	0	0	0	0	0	0	0	0	0	0	0	0	0	0	0	0	0	0	0	0	0	0	0	0	0	0	0	0	0	0	0	0	0	0	0	0	0	0	0	0	0	0	0	0	0
p1.E1	GCF_900583065	48	98.73	Representative	0	0	0	0	0	0	0	0	0	0	0	0	0	0	0	0	0	0	0	0	0	0	0	0	0	0	0	0	0	0	0	0	0	0	0	0	0	0	0	0	0	0	0	0	0
p1.E3	GCF_900583115	57	97.86	Green pixels	0	0	0	0	0	0	0	0	0	0	0	0	0	0	0	0	0	0	0	0	0	0	0	0	0	0	0	0	0	0	0	0	0	0	0	0	0	0	0	0	0	0	0	0	0
p1.F10	GCF_900583195	94	98.29	Representative	1	0	0	0	0	0	0	0	0	0	0	0	0	0	0	0	0	0	0	0	0	0	0	0	0	0	0	0	0	0	0	0	0	0	0	0	0	0	0	0	0	0	0	0	0
p1.F12	GCF_900583175	58	98.17	Representative	0	0	0	0	0	0	0	0	0	0	0	0	0	0	0	0	0	0	0	0	0	0	0	0	0	0	0	0	0	0	0	0	0	0	0	0	0	0	0	0	0	0	0	0	0
p1.F8	GCF_900583225	47	97.12	Green pixels	0	0	0	0	0	0	0	0	0	0	0	0	0	0	0	0	0	0	0	0	0	0	0	0	0	0	0	0	0	0	0	0	0	0	0	0	0	0	0	0	0	0	0	0	0
p1.G2	GCF_900583325	210	98.12	Green pixels	0	0	0	0	0	0	0	0	0	0	0	0	0	0	0	0	0	0	0	0	0	0	0	0	0	0	0	0	0	0	0	0	0	0	0	0	0	0	0	0	0	0	0	0	0
p1.G5	GCF_900583305	55	97.86	Green pixels	0	0	0	0	0	0	0	0	0	0	0	0	0	0	0	0	0	0	0	0	0	0	0	0	0	0	0	0	0	0	0	0	0	0	0	0	0	0	0	0	0	0	0	0	0
p1.H1	GCF_900583375	76	97.86	Green pixels	0	0	0	0	0	0	0	0	0	0	0	0	0	0	0	0	0	0	0	0	0	0	0	0	0	0	0	0	0	0	0	0	0	0	0	0	0	0	0	0	0	0	0	0	0
p1.H2	GCF_900583335	609	97.93	Representative	0	0	0	0	0	0	0	0	0	0	0	0	0	0	0	0	0	0	0	0	0	0	0	0	0	0	0	0	0	0	0	0	0	0	0	0	0	0	0	0	0	0	0	0	0
p11.A10	GCF_900576585	128	97.1	Representative	0	0	0	0	0	0	0	0	0	0	0	0	0	0	0	0	0	0	0	0	0	0	0	0	0	0	0	0	0	0	0	0	0	0	0	0	0	0	0	0	0	0	0	0	0
p11.A2	GCF_900576625	86	98.93	Representative	0	0	0	0	0	0	0	0	0	0	0	0	0	0	0	0	0	0	0	0	0	0	0	0	0	0	0	0	0	0	0	0	0	0	0	0	0	0	0	0	0	0	0	0	0
p11.B6	GCF_900580505	174	96.31	Representative	0	0	0	0	0	0	0	0	0	0	0	0	0	0	0	0	0	0	0	0	0	0	0	0	0	0	0	0	0	0	0	0	0	0	0	0	0	0	0	0	0	0	0	0	0
p11.D6	GCF_900580685	354	97.31	Representative	0	0	0	0	0	0	0	0	0	0	0	0	0	0	0	0	0	0	0	0	0	0	0	0	0	0	0	0	0	0	0	0	0	0	0	0	0	0	0	0	0	0	0	0	0
p11.E1	GCF_900580705	37	97.27	Representative	0	0	0	0	0	0	0	0	0	0	0	0	0	0	0	0	0	0	0	0	0	0	0	0	0	0	0	0	0	0	0	0	0	0	0	0	0	0	0	0	0	0	0	0	0
p11.E6	GCF_900580785	128	97.08	Representative	0	0	0	0	0	0	0	0	0	0	0	1	0	0	0	0	0	0	0	0	0	0	0	0	0	0	0	0	0	0	0	0	0	0	0	0	0	0	0	0	0	0	0	0	0
p11.G10	GCF_900580885	222	98.89	Representative	0	0	0	0	0	0	0	0	0	0	0	0	0	0	0	0	0	0	0	0	0	0	0	0	0	0	0	0	0	0	0	0	0	0	0	0	0	0	0	0	0	0	0	0	0
p11.G11	GCF_900580905	229	98.7	Representative	0	0	0	0	0	0	0	0	0	0	0	0	0	0	0	0	0	0	0	0	0	0	0	0	0	0	0	0	0	0	0	0	0	0	0	0	0	0	0	0	0	0	0	0	0
p11.G9	GCF_900580995	258	98.45	Representative	0	0	0	0	0	0	0	0	0	0	0	0	0	0	0	0	0	0	0	0	0	0	0	0	0	0	0	0	0	0	0	0	0	0	0	0	0	0	0	0	0	0	0	0	0
p11.H6	GCF_900581055	74	98.15	Representative	0	0	0	0	0	0	0	0	0	0	0	0	0	0	0	0	0	0	0	0	0	0	0	0	0	0	0	0	0	0	0	0	0	0	0	0	0	0	0	0	0	0	0	0	0
p11.H8	GCF_900581095	110	98.09	Representative	0	0	0	0	0	0	0	0	0	0	0	0	0	0	0	0	0	0	0	0	0	0	0	0	0	0	0	0	0	0	0	0	0	0	0	0	0	0	0	0	0	0	0	0	0
p11.H9	GCF_900581115	91	98.55	Representative	0	0	0	0	0	0	0	0	0	0	0	0	0	0	0	0	0	0	0	0	0	0	0	0	0	0	0	0	0	0	0	0	0	0	0	0	0	0	0	0	0	0	0	0	0
p12.B7	GCF_900581235	214	98.49	Representative	0	0	0	0	0	0	0	0	0	0	0	0	0	0	0	0	0	0	0	0	0	0	0	0	0	0	0	0	0	0	0	0	0	0	0	0	0	0	0	0	0	0	0	0	0
p12.B8	GCF_900581285	105	98.51	Representative	0	0	0	0	0	0	0	0	0	0	0	0	0	0	0	0	0	0	0	0	0	0	0	0	0	0	0	0	0	0	0	0	0	0	0	0	0	0	0	0	0	0	0	0	0
p12.C5	GCF_900581375	155	98.59	Representative	0	0	0	0	0	0	0	0	0	0	0	0	0	0	0	0	0	0	0	0	0	0	0	0	0	0	0	0	0	0	0	0	0	0	0	0	0	0	0	0	0	0	0	0	0
p12.C9	GCF_900581395	159	98.16	Representative	1	0	0	0	0	0	0	0	0	0	0	0	0	0	0	0	0	0	0	0	0	0	0	0	0	0	0	0	0	0	0	0	0	0	0	0	0	0	0	0	0	0	0	0	0
p12.D6	GCF_900581475	148	98.27	Representative	0	0	0	0	0	0	0	0	0	0	0	0	0	0	0	0	0	0	0	0	0	0	0	0	0	1	0	0	0	0	0	0	0	0	0	0	0	0	0	0	0	0	0	0	0
p12.E1	GCF_900581435	341	96.96	Representative	0	0	0	0	0	0	0	0	0	0	0	0	0	0	0	0	0	0	0	0	0	0	0	0	0	0	0	0	0	0	0	0	0	0	0	0	0	0	0	0	0	0	0	0	0
p12.E10	GCF_900581425	358	97.98	Representative	0	0	0	0	0	0	0	0	0	0	0	0	0	0	0	0	0	0	0	0	0	0	0	0	0	0	0	0	0	0	0	0	0	0	0	0	0	0	0	0	0	0	0	0	0
p12.E11	GCF_900581405	417	97.92	Representative	0	0	0	0	0	0	0	0	0	0	0	0	0	0	0	0	0	0	0	0	0	0	0	0	0	0	0	0	0	0	0	0	0	0	0	0	0	0	0	0	0	0	0	0	0
p12.E2	GCF_900581455	296	99.16	Representative	0	0	0	0	0	0	0	0	0	0	0	0	0	0	0	0	0	0	0	0	0	0	0	0	0	0	0	0	0	0	0	0	0	0	0	0	0	0	0	0	0	0	0	0	0
p12.E9	GCF_900581595	281	97.66	Representative	0	0	0	0	0	0	0	0	0	0	0	0	0	0	0	0	0	0	0	0	0	0	0	0	0	0	0	0	0	0	0	0	0	0	0	0	0	0	0	0	0	0	0	0	0
p12.G7	GCF_900581665	62	97.3	Representative	0	0	0	0	0	0	0	0	0	0	0	0	0	0	0	0	0	0	0	0	0	0	0	0	0	0	0	0	0	0	0	0	0	0	0	0	0	0	0	0	0	0	0	0	0
p12.H2	GCF_900581725	547	98.12	Representative	0	0	0	0	0	0	0	0	0	0	0	0	0	0	0	0	0	0	0	0	0	0	0	0	0	0	0	0	0	0	0	0	0	0	0	0	0	0	0	0	0	0	0	0	0
p13.B1	GCF_900581895	203	98.57	Representative	0	0	0	0	0	0	0	0	0	0	0	0	0	0	0	0	0	0	0	0	0	0	0	0	0	0	0	0	0	0	0	0	0	0	0	0	0	0	0	0	0	0	0	0	0
p13.B6	GCF_900581965	474	94.76	Representative	0	0	0	0	0	0	0	0	0	0	0	0	0	0	0	0	0	0	0	0	0	1	0	0	0	0	0	0	0	0	0	0	0	0	0	0	0	0	0	0	0	1	0	0	0
p13.D10	GCF_900582095	152	99.08	Representative	0	0	0	0	0	0	0	0	0	0	0	0	0	0	0	0	0	0	0	0	0	0	0	0	0	0	0	0	0	0	0	0	0	0	0	0	0	0	0	0	0	0	0	0	0
p13.E11	GCF_900582245	361	97.92	Representative	0	0	0	0	0	0	0	0	0	0	0	0	0	0	0	0	0	0	0	0	0	0	0	0	0	0	0	0	0	0	0	0	0	0	0	0	0	0	0	0	0	0	0	0	0
p13.E3	GCF_900582215	162	97.86	Green pixels	0	0	0	0	0	0	0	0	0	0	0	0	0	0	0	0	0	0	0	0	0	0	0	0	0	0	0	0	0	0	0	0	0	0	0	0	0	0	0	0	0	0	0	0	0
p13.E4	GCF_900582265	620	98.25	Representative	0	0	0	0	0	0	0	0	0	0	0	0	0	0	0	0	0	0	0	0	0	0	0	0	0	0	0	0	0	0	0	0	0	0	0	0	0	0	0	0	0	0	0	0	0
p13.F2	GCF_900582355	118	97.86	Green pixels	0	0	0	0	0	0	0	0	0	0	0	0	0	0	0	0	0	0	0	0	0	0	0	0	0	0	0	0	0	0	0	0	0	0	0	0	0	0	0	0	0	0	0	0	0
p13.F3	GCF_900582345	230	98.33	Representative	0	0	0	0	0	0	0	0	0	0	0	0	0	0	0	0	0	0	0	0	0	0	0	0	0	0	0	0	0	0	0	0	0	0	0	0	0	0	0	0	0	0	0	0	0
p13.F6	GCF_900582375	359	97.18	Representative	0	0	0	0	0	0	0	0	0	0	0	0	0	0	0	0	0	0	0	0	0	0	0	0	0	0	0	0	0	0	0	0	0	0	0	0	0	0	0	0	0	0	0	0	0
p13.G2	GCF_900582485	129	97.44	Green pixels	0	0	0	0	0	0	0	0	0	0	0	0	0	0	0	0	0	0	0	0	0	0	0	0	0	0	0	0	0	0	0	0	0	0	0	0	0	0	0	0	0	0	0	0	0
p13.G4	GCF_900582455	69	98.24	Green pixels	0	0	0	0	0	0	0	0	0	0	0	0	0	0	0	0	0	0	0	0	0	0	0	0	0	0	0	0	0	0	0	0	0	0	0	0	0	0	0	0	0	0	0	0	0
p13.G6	GCF_900582505	205	96.3	Representative	0	0	0	0	0	0	0	0	0	0	0	0	0	0	0	0	0	0	0	0	0	0	0	0	0	0	0	0	0	0	0	0	0	0	0	0	0	0	0	0	0	0	0	0	0
p13.G7	GCF_900582515	295	95.72	Representative	0	0	0	0	0	0	0	1	1	0	0	0	0	0	0	0	0	0	1	0	0	0	0	0	0	0	0	0	0	0	0	0	0	0	0	0	0	0	0	0	0	0	0	0	0
p13.G8	GCF_900582545	70	96.94	Green pixels	0	0	0	0	0	0	0	0	0	0	0	0	0	0	0	0	0	0	0	0	0	0	0	0	0	0	0	0	0	0	0	0	0	0	0	0	0	0	0	0	0	0	0	0	0
p13.H2	GCF_900582535	1160	98.39	Representative	0	0	0	0	0	0	0	0	0	0	0	0	0	0	0	0	0	0	0	0	0	0	0	0	0	0	0	0	0	0	0	0	0	0	0	0	0	0	0	0	0	0	0	0	0
p13.H5	GCF_900582595	80	96.82	Green pixels	0	0	0	0	0	0	0	0	0	0	0	0	0	0	0	0	0	0	0	0	0	0	0	0	0	0	0	0	0	0	0	0	0	0	0	0	0	0	0	0	0	0	0	0	0
p13.H7	GCF_900582575	227	96.63	Representative	0	0	1	0	0	0	0	0	0	0	0	0	0	0	0	0	0	0	0	0	0	0	0	0	0	0	0	0	1	1	0	0	0	0	1	0	0	0	0	0	0	0	0	0	0
p2.C5	GCF_900589325	58	98.91	Representative	0	0	0	0	0	0	0	0	0	0	0	0	0	0	0	0	0	0	0	0	0	0	0	0	0	0	0	0	0	0	0	0	0	0	0	0	0	0	0	0	0	0	0	0	0
p2.D1	GCF_900589405	65	99.11	Representative	0	0	0	0	0	0	0	0	0	0	0	0	0	0	0	0	0	0	0	0	0	0	0	0	0	0	0	0	0	0	0	0	0	0	0	0	0	0	0	0	0	0	0	0	0
p2.G3	GCF_900589725	127	98.08	Representative	0	0	0	0	0	0	0	0	0	0	0	0	0	0	0	0	0	0	0	0	0	0	0	0	0	0	0	0	0	0	0	0	0	0	0	0	0	0	0	0	0	0	0	0	0
p2.G4	GCF_900589675	61	97.95	Representative	0	0	0	0	0	0	0	0	0	0	0	0	0	0	0	0	0	0	0	0	0	0	0	0	0	0	0	0	0	0	0	0	0	0	0	0	0	0	0	0	0	0	0	0	0
p2.H8	GCF_900589825	46	98.67	Representative	0	0	0	0	0	0	0	0	0	0	0	0	0	0	0	0	0	0	0	0	0	0	0	0	0	0	0	0	0	0	0	0	0	0	0	0	0	0	0	0	0	0	0	0	0
p20.B12	GCF_900583605	55	97.12	Green pixels	0	0	0	0	0	0	0	0	0	0	0	0	0	0	0	0	0	0	0	0	0	0	0	0	0	0	0	0	0	0	0	0	0	0	0	0	0	0	0	0	0	0	0	0	0
p20.B3	GCF_900583595	73	97.86	Green pixels	0	0	0	0	0	0	0	0	0	0	0	0	0	0	0	0	0	0	0	0	0	0	0	0	0	0	0	0	0	0	0	0	0	0	0	0	0	0	0	0	0	0	0	0	0
p20.B5	GCF_900583695	88	98.44	Representative	0	0	0	0	0	0	0	0	0	0	0	0	0	0	0	0	0	0	0	0	0	0	0	0	0	0	0	0	0	0	0	0	0	0	0	0	0	0	0	0	0	0	0	0	0
p20.B8	GCF_900583655	80	98.39	Green pixels	0	0	0	0	0	0	0	0	0	0	0	0	0	0	0	0	0	0	0	0	0	0	0	0	0	0	0	0	0	0	0	0	0	0	0	0	0	0	0	0	0	0	0	0	0
p20.C1	GCA_900583765	2199	NA	Representative	0	0	0	0	0	0	0	0	0	0	0	0	0	0	0	0	0	0	0	0	0	0	0	0	0	0	0	0	0	0	0	0	0	0	0	0	0	0	0	0	0	0	0	0	0
p20.C5	GCF_900583735	92	98.74	Representative	0	0	0	0	0	0	0	0	0	0	0	0	0	0	0	0	0	0	0	0	0	0	0	0	0	0	0	0	0	0	0	0	0	0	0	0	0	0	0	0	0	0	0	0	0
p20.D10	GCF_900583725	52	96.01	Representative	0	0	0	0	0	0	0	0	0	0	0	0	0	0	0	0	0	0	0	0	0	0	0	0	0	0	0	0	0	0	0	0	0	0	0	0	0	0	0	0	0	0	0	0	0
p20.F8	GCF_900584015	70	98.39	Representative	0	0	0	0	0	0	0	0	0	0	0	0	0	0	0	0	0	0	0	0	0	0	0	0	0	0	0	0	0	0	0	0	0	0	0	0	0	0	0	0	0	0	0	0	0
p20.G5	GCF_900584115	102	98.68	Representative	0	0	0	0	0	0	0	0	0	0	0	0	0	0	0	0	0	0	0	0	0	0	0	0	0	0	0	0	0	0	0	0	0	0	0	0	0	0	0	0	0	0	0	0	0
p21.A2	GCF_900584365	72	98.21	Representative	0	0	0	0	0	0	0	0	0	0	0	0	0	0	0	0	0	0	0	0	0	0	0	0	0	0	0	0	0	0	0	0	0	0	0	0	0	0	0	0	0	0	0	0	0
p21.B10	GCF_900584465	105	98.13	Representative	0	0	0	0	0	0	0	0	0	0	0	0	0	0	0	0	0	0	0	0	0	0	0	0	0	0	0	0	0	0	0	0	0	0	0	1	0	0	0	0	0	0	0	0	0
p21.B9	GCF_900584485	37	97.12	Representative	0	0	0	0	0	0	0	0	0	0	0	0	0	0	0	0	0	0	0	0	0	0	0	0	0	0	0	0	0	0	0	0	0	0	0	0	0	0	0	0	0	0	0	0	0
p21.C1	GCF_900584565	63	98.3	Representative	0	0	0	0	0	0	0	0	0	0	0	0	0	0	0	0	0	0	0	0	0	0	0	0	0	0	0	0	0	0	0	0	0	0	0	0	0	0	0	0	0	0	0	0	0
p21.E3	GCF_900584815	49	98.3	Green pixels	0	0	0	0	0	0	0	0	0	0	0	0	0	0	0	0	0	0	0	0	0	0	0	0	0	0	0	0	0	0	0	0	0	0	0	0	0	0	0	0	0	0	0	0	0
p21.E5	GCF_900584855	30	96.94	Green pixels	0	0	0	0	0	0	0	0	0	0	0	0	0	0	0	0	0	0	0	0	0	0	0	0	0	0	0	0	0	0	0	0	0	0	0	0	0	0	0	0	0	0	0	0	0
p21.F4	GCF_900584925	33	97	Green pixels	0	0	0	0	0	0	0	0	0	0	0	0	0	0	0	0	0	0	0	0	0	0	0	0	0	0	0	0	0	0	0	0	0	0	0	0	0	0	0	0	0	0	0	0	0
p21.G12	GCF_900584965	50	97.11	Representative	0	0	0	0	0	0	0	0	0	0	0	0	0	0	0	0	0	0	0	0	0	0	0	0	0	0	0	0	0	0	0	0	0	0	0	0	0	0	0	0	0	0	0	0	0
p21.H4	GCF_900585165	27	96.94	Green pixels	0	0	0	0	0	0	0	0	0	0	0	0	0	0	0	0	0	0	0	0	0	0	0	0	0	0	0	0	0	0	0	0	0	0	0	0	0	0	0	0	0	0	0	0	0
p21.H7	GCF_900585135	50	97.59	Representative	0	0	0	0	0	0	0	0	0	0	0	0	0	0	0	0	0	0	0	0	0	0	0	0	0	0	0	0	0	0	0	0	0	0	0	0	0	0	0	0	0	0	0	0	0
p22.A8	GCF_900585265	52	98.36	Green pixels	0	0	0	0	0	0	0	0	0	0	0	0	0	0	0	0	0	0	0	0	0	0	0	0	0	0	0	0	0	0	0	0	0	0	0	0	0	0	0	0	0	0	0	0	0
p22.B5	GCF_900585245	52	98.3	Green pixels	0	0	0	0	0	0	0	0	0	0	0	0	0	0	0	0	0	0	0	0	0	0	0	0	0	0	0	0	0	0	0	0	0	0	0	0	0	0	0	0	0	0	0	0	0
p22.C1	GCF_900585355	69	98.34	Representative	0	0	0	0	0	0	0	0	0	0	0	0	0	0	0	0	0	0	0	0	0	0	0	0	0	0	0	0	0	0	0	0	0	0	0	0	0	0	0	0	0	0	0	0	0
p22.C3	GCF_900585345	42	97.12	Green pixels	0	0	0	0	0	0	0	0	0	0	0	0	0	0	0	0	0	0	0	0	0	0	0	0	0	0	0	0	0	0	0	0	0	0	0	0	0	0	0	0	0	0	0	0	0
p22.D1	GCF_900585415	511	96.12	Representative	0	0	0	0	0	0	0	0	0	0	0	0	0	0	0	0	0	0	0	0	0	0	0	0	0	1	1	0	1	0	0	0	0	1	0	0	0	0	0	0	0	0	0	1	1
p22.D2	GCA_900585435	5666	NA	Green pixels	0	0	0	0	1	1	0	0	0	0	0	0	1	0	0	0	0	0	0	0	0	0	0	0	0	0	0	0	0	0	0	0	0	0	0	0	0	0	0	0	0	0	0	0	0
p22.D3	GCF_900585425	357	96.48	Representative	0	0	0	0	0	0	0	0	0	0	0	0	0	0	0	0	0	0	0	0	0	0	0	0	0	0	0	0	0	0	1	0	0	0	0	0	0	0	0	0	0	0	0	0	0
p22.D4	GCF_900585395	1741	92.54	Green pixels	0	0	0	0	0	0	0	0	0	0	0	0	0	0	0	0	0	0	1	1	1	0	0	0	0	0	0	0	0	0	0	0	0	0	0	0	1	1	1	1	1	1	1	1	1
p22.D7	GCA_900585385	2426	NA	Green pixels	0	0	0	0	0	0	0	0	0	0	0	0	1	1	1	1	1	1	1	1	1	0	0	0	0	0	0	0	0	0	0	0	0	0	0	0	0	0	0	0	0	0	0	0	0
p22.E7	GCF_900585495	30	98.9	Green pixels	0	0	0	0	0	0	0	0	0	0	0	0	0	0	0	0	0	0	0	0	0	0	0	0	0	0	0	0	0	0	0	0	0	0	0	1	0	0	0	0	0	0	0	0	0
p22.F1	GCF_900585505	59	97.86	Green pixels	0	0	0	0	0	0	0	0	0	0	0	0	0	0	0	0	0	0	0	0	0	0	0	0	0	0	0	0	0	0	0	0	0	0	0	0	0	0	0	0	0	0	0	0	0
p22.H4	GCF_900585695	46	98.3	Green pixels	0	0	0	0	0	0	0	0	0	0	0	0	0	0	0	0	0	0	0	0	0	0	0	0	0	0	0	0	0	0	0	0	0	0	0	0	0	0	0	0	0	0	0	0	0
p23.A2	GCF_900585675	56	98.24	Representative	0	0	0	0	0	0	0	0	0	0	0	0	0	0	0	0	0	0	0	0	0	0	0	0	0	0	0	0	0	0	0	0	0	0	0	0	0	0	0	0	0	0	0	0	0
p23.A3	GCF_900585725	49	98.6	Representative	0	0	0	0	0	0	0	0	0	0	0	0	0	0	0	0	0	0	0	0	0	0	0	0	0	0	0	0	0	0	0	0	0	0	0	0	0	0	0	0	0	0	0	0	0
p23.A7	GCF_900585765	88	98.69	Green pixels	0	0	0	0	0	0	0	0	0	0	0	0	0	0	0	0	0	0	0	0	0	0	0	0	0	0	0	0	0	0	0	0	0	0	0	0	0	0	0	0	0	0	0	0	0
p23.A9	GCF_900585795	59	98.35	Representative	0	0	0	0	0	0	0	0	0	0	0	0	0	0	0	0	0	0	0	0	0	0	0	0	0	0	0	0	0	0	0	0	0	0	0	0	0	0	0	0	0	0	0	0	0
p23.B1	GCF_900585755	25	96.94	Green pixels	0	0	0	0	0	0	0	0	0	0	0	0	0	0	0	0	0	0	0	0	0	0	0	0	0	0	0	0	0	0	0	0	0	0	0	0	0	0	0	0	0	0	0	0	0
p23.B2	GCF_900585785	43	98.51	Representative	0	0	0	0	0	0	0	0	0	0	0	0	0	0	0	0	0	0	0	0	0	0	0	0	0	0	0	0	0	0	0	0	0	0	0	0	0	0	0	0	0	0	0	0	0
p23.B3	GCF_900585775	51	98.29	Representative	0	0	0	0	0	0	0	0	0	0	0	0	0	0	0	0	0	0	0	0	0	0	0	0	0	0	0	0	0	0	0	0	0	0	0	0	0	0	0	0	0	0	0	0	0
p23.B6	GCF_900585865	79	98.69	Green pixels	0	0	0	0	0	0	0	0	0	0	0	0	0	0	0	0	0	0	0	0	0	0	0	0	0	0	0	0	0	0	0	0	0	0	0	0	0	0	0	0	0	0	0	0	0
p23.C2	GCF_900585945	45	98.35	Green pixels	0	0	0	0	0	0	0	0	0	0	0	0	0	0	0	0	0	0	0	0	0	0	0	0	0	0	0	0	0	0	0	0	0	0	0	0	0	0	0	0	0	0	0	0	0
p23.C4	GCF_900585895	89	98.69	Green pixels	0	0	0	0	0	0	0	0	0	0	0	0	0	0	0	0	0	0	0	0	0	0	0	0	0	0	0	0	0	0	0	0	0	0	0	0	0	0	0	0	0	0	0	0	0
p23.C8	SAMEA104472330	NA	NA	Representative	0	0	0	0	0	0	0	0	0	0	0	0	0	0	0	0	0	0	0	0	0	0	0	0	0	0	0	0	0	0	0	0	0	0	0	0	0	0	0	0	0	0	0	0	0
p23.C9	GCF_900585885	73	98.75	Green pixels	0	0	0	0	0	0	0	0	0	0	0	0	0	0	0	0	0	0	0	0	0	0	0	0	0	0	0	0	0	0	0	0	0	0	0	0	0	0	0	0	0	0	0	0	0
p23.D1	GCF_900585955	22	96.94	Representative	0	0	0	0	0	0	0	0	0	0	0	0	0	0	0	0	0	0	0	0	0	0	0	0	0	0	0	0	0	0	0	0	0	0	0	0	0	0	0	0	0	0	0	0	0
p23.D3	GCF_900586005	57	98.41	Representative	0	0	0	0	0	0	0	0	0	0	0	0	0	0	0	0	0	0	0	0	0	0	0	0	0	0	0	0	0	0	0	0	0	0	0	0	0	0	0	0	0	0	0	0	0
p23.D5	GCF_900585965	77	98.69	Green pixels	0	0	0	0	0	0	0	0	0	0	0	0	0	0	0	0	0	0	0	0	0	0	0	0	0	0	0	0	0	0	0	0	0	0	0	0	0	0	0	0	0	0	0	0	0
p23.G5	GCF_900586165	351	96.44	Representative	0	0	0	0	0	0	0	0	0	0	0	0	0	0	0	0	0	0	0	0	0	0	0	0	0	0	0	0	0	0	0	0	0	0	0	0	0	0	0	0	0	0	0	0	0
p24.C2	GCF_900586525	73	98.57	Representative	0	0	0	0	0	0	0	0	0	0	0	0	0	0	0	0	0	0	0	0	0	0	0	0	0	0	0	0	0	0	0	0	0	0	0	0	0	0	0	0	0	0	0	0	0
p24.D3	GCF_900586655	56	98.1	Representative	0	0	0	0	0	0	0	0	0	0	0	0	0	0	0	0	0	0	0	0	0	0	0	0	0	0	0	0	0	0	0	0	0	0	0	0	0	0	0	0	0	0	0	0	0
p24.D7	GCF_900586685	120	98.18	Representative	0	0	0	0	0	0	0	0	0	0	0	0	0	0	0	0	0	0	0	0	0	0	0	0	0	0	0	0	0	0	0	0	0	0	0	0	0	0	0	0	0	0	0	0	0
p24.E11	GCF_900586705	358	96.37	Representative	1	1	0	0	0	0	0	0	0	0	0	0	0	0	0	0	0	0	0	0	0	0	0	0	0	0	0	0	0	0	0	0	0	0	0	0	0	0	0	0	0	0	0	1	1
p24.E5	GCF_900586745	148	98.25	Representative	0	0	0	0	0	0	0	0	0	0	0	0	0	0	0	0	0	0	0	0	0	0	0	0	0	0	0	0	0	0	0	0	0	0	0	0	0	0	0	0	0	0	0	0	0
p24.E7	GCF_900586775	115	98.31	Representative	0	0	0	0	0	0	0	0	0	0	0	0	0	0	0	0	0	0	0	0	0	0	0	0	0	0	0	0	0	0	0	0	0	0	0	0	0	0	0	0	0	0	0	0	0
p24.G4	GCF_900586995	35	96.7	Green pixels	0	0	0	0	0	0	0	0	0	0	0	0	0	0	0	0	0	0	0	0	0	0	0	0	0	0	0	0	0	0	0	0	0	0	0	0	0	0	0	0	0	0	0	0	0
p24.H2	GCF_900587105	84	98.57	Green pixels	0	0	0	0	0	0	0	0	0	0	0	0	0	0	0	0	0	0	0	0	0	0	0	0	0	0	0	0	0	0	0	0	0	0	0	0	0	0	0	0	0	0	0	0	0
p24.H6	GCF_900587125	203	97.38	Representative	0	0	0	0	0	0	0	0	0	0	0	0	0	0	0	0	0	0	0	0	0	0	0	0	0	0	0	0	0	0	0	0	0	0	0	0	0	0	0	0	0	0	0	0	0
p25.A12	GCF_900587175	942	94.87	Green pixels	0	0	0	0	0	0	0	0	0	0	0	0	0	0	0	0	0	0	0	0	0	0	0	0	0	0	0	0	0	0	1	1	1	1	1	1	0	0	0	0	0	0	0	0	0
p25.A4	GCF_900587235	45	96.94	Green pixels	0	0	0	0	0	0	0	0	0	0	0	0	0	0	0	0	0	0	0	0	0	0	0	0	0	0	0	0	0	0	0	0	0	0	0	0	0	0	0	0	0	0	0	0	0
p25.B2	GCF_900587315	1113	92.58	Green pixels	0	0	0	0	0	0	0	0	0	0	0	0	0	0	0	0	0	0	0	1	0	0	0	0	0	0	0	0	0	0	0	0	0	0	0	0	0	0	0	0	0	0	0	0	0
p25.B4	GCF_900587325	180	96.65	Representative	0	0	0	0	0	0	0	0	0	0	0	0	0	0	0	0	0	0	0	0	0	0	0	0	0	0	0	0	0	0	0	0	0	0	0	0	0	0	0	0	0	0	0	0	0
p25.C11	GCF_900587405	1514	92.06	Green pixels	0	0	0	0	0	0	0	0	0	0	0	0	1	0	0	0	0	0	0	0	0	1	1	1	1	1	1	0	0	0	0	0	0	0	0	0	0	0	0	0	0	0	0	0	0
p25.C2	GCF_900587415	37	96.82	Green pixels	0	0	0	0	0	0	0	0	0	0	0	0	0	0	0	0	0	0	0	0	0	0	0	0	0	0	0	0	0	0	0	0	0	0	0	0	0	0	0	0	0	0	0	0	0
p25.D1	GCF_900587555	174	97.35	Representative	0	0	0	0	0	0	0	0	0	0	0	0	0	0	0	0	0	0	0	0	0	0	0	0	0	0	0	0	0	0	0	0	0	0	0	0	0	0	0	0	0	0	0	0	0
p25.D2	GCF_900587515	730	94.97	Green pixels	0	0	0	0	0	0	0	0	0	0	0	0	0	0	0	0	0	0	0	0	0	0	0	0	0	0	0	0	0	0	0	0	0	0	0	0	0	0	0	0	0	1	1	1	0
p25.D4	GCF_900587545	132	96.17	Representative	0	0	0	0	0	0	1	0	0	0	0	0	0	0	0	0	0	0	0	0	0	0	0	0	0	0	0	0	1	0	0	0	0	0	0	0	0	0	0	0	0	0	0	0	0
p25.E3	GCF_900587615	50	98.3	Green pixels	0	0	0	0	0	0	0	0	0	0	0	0	0	0	0	0	0	0	0	0	0	0	0	0	0	0	0	0	0	0	0	0	0	0	0	0	0	0	0	0	0	0	0	0	0
p25.F3	GCF_900587755	49	98.3	Green pixels	0	0	0	0	0	0	0	0	0	0	0	0	0	0	0	0	0	0	0	0	0	0	0	0	0	0	0	0	0	0	0	0	0	0	0	0	0	0	0	0	0	0	0	0	0
p25.G7	GCF_900587935	34	96.94	Representative	0	0	0	0	0	0	0	0	0	0	0	0	0	0	0	0	0	0	0	0	0	0	0	0	0	0	0	0	0	0	0	0	0	0	0	0	0	0	0	0	0	0	0	0	0
p26.A10	GCF_900588025	53	98.83	Representative	0	0	0	0	0	0	0	0	0	0	0	0	0	0	0	0	0	0	0	0	0	0	0	0	0	0	0	0	0	0	0	0	0	0	0	0	0	0	0	0	0	0	0	0	0
p26.A5	GCF_900588065	55	98.37	Representative	0	0	0	0	0	0	0	0	0	0	0	0	0	0	0	0	0	0	0	0	0	0	0	0	0	0	0	0	0	0	0	0	0	0	0	0	0	0	0	0	0	0	0	0	0
p26.B10	GCF_900588125	51	97.18	Representative	0	0	0	0	0	0	0	0	0	0	0	0	0	0	0	0	0	0	0	0	0	0	0	0	0	0	0	0	0	0	0	0	0	0	1	0	0	0	0	0	0	0	0	0	0
p26.B7	GCF_900588205	101	97.8	Representative	0	0	0	0	0	0	0	0	0	0	0	0	0	0	0	0	0	0	0	0	0	0	0	0	0	0	0	0	0	0	0	0	0	0	0	0	0	0	0	0	0	0	0	0	0
p26.B8	GCF_900588245	152	98.47	Representative	0	0	0	0	0	0	0	0	0	0	0	0	0	0	0	0	0	0	0	0	0	0	0	0	0	0	0	0	0	0	0	0	0	0	0	0	0	0	0	0	0	0	0	0	0
p26.D3	GCF_900588325	127	98.37	Representative	0	0	0	0	0	0	0	0	0	0	0	0	0	0	0	0	0	0	0	0	0	0	0	0	0	0	0	0	0	0	0	0	0	0	0	0	0	0	0	0	0	0	0	0	0
p26.D7	GCF_900588315	101	98.63	Representative	0	0	0	0	0	0	0	0	0	0	0	0	0	0	0	0	0	0	0	0	0	0	0	0	0	0	0	0	0	0	0	0	0	0	0	0	0	0	0	0	0	0	0	0	0
p26.D8	GCF_900588355	129	98.5	Representative	0	0	0	0	0	0	0	0	0	0	0	0	0	0	0	0	0	0	0	0	0	0	0	0	0	0	0	0	0	0	0	0	0	0	0	0	0	0	0	0	0	0	0	0	0
p26.E9	GCF_900588485	153	98.33	Representative	0	0	0	0	0	0	0	0	0	0	0	0	0	0	0	0	0	0	0	0	0	0	0	0	0	0	0	0	0	0	0	0	0	0	0	0	0	0	0	0	0	0	0	0	0
p26.F10	GCF_900588455	101	98.37	Representative	0	0	0	0	0	0	0	0	0	0	0	0	0	0	0	0	0	0	0	0	0	0	0	0	0	0	0	0	0	0	0	0	0	0	0	0	0	0	0	0	0	0	0	0	0
p26.F2	GCF_900588545	58	98.19	Representative	0	0	0	0	0	0	0	0	0	0	0	0	0	0	0	0	0	0	0	0	0	0	0	0	0	0	0	0	0	0	0	0	0	0	0	0	0	0	0	0	0	0	0	0	0
p26.G10	GCF_900588575	54	98.31	Representative	0	0	0	0	0	0	0	0	0	0	0	0	0	0	0	0	0	0	0	0	0	0	0	0	0	0	0	0	0	0	0	0	0	0	0	0	0	0	0	0	0	0	0	0	0
p26.G2	GCF_900588565	228	97.15	Representative	0	0	0	0	0	0	0	0	0	0	0	0	0	0	0	0	0	0	0	0	0	0	0	0	0	0	0	0	0	0	0	0	0	0	0	0	0	0	0	0	0	0	0	0	0
p26.G9	GCF_900588685	144	97.77	Representative	0	0	0	0	0	0	0	0	0	0	0	0	0	0	0	0	0	0	0	0	0	0	0	0	0	0	0	0	0	0	0	0	0	0	0	0	0	0	0	0	0	0	0	0	0
p26.H3	GCF_900588695	293	97.92	Representative	0	0	0	0	0	0	0	0	0	0	0	0	0	0	0	0	0	0	0	0	0	0	0	0	0	0	0	0	0	0	0	0	0	0	0	0	0	0	0	0	0	0	0	0	0
p26.H8	GCF_900588765	38	97.85	Representative	0	0	0	0	0	0	0	0	0	0	0	0	0	0	0	0	0	0	0	0	0	0	0	0	0	0	0	0	0	0	0	0	0	0	0	0	0	0	0	0	0	0	0	0	0
p27.D5	GCF_900588875	145	98.14	Representative	0	0	0	0	0	0	0	0	0	0	0	0	0	0	0	0	0	0	0	0	0	0	0	0	0	0	0	0	0	0	0	0	0	0	0	0	0	0	0	0	0	0	0	0	0
p27.E2	GCF_900588925	183	98.43	Representative	0	0	0	0	0	0	0	0	0	0	0	0	0	0	0	0	0	0	0	0	0	0	0	0	0	0	0	0	0	0	0	0	0	0	0	0	0	0	0	0	0	0	0	0	0
p27.E5	GCF_900588945	189	98.43	Representative	0	0	0	0	0	0	0	0	0	0	0	0	0	0	0	0	0	0	0	0	0	0	0	0	0	0	0	0	0	0	0	0	0	0	0	0	0	0	0	0	0	0	0	0	0
p27.F2	GCF_900588965	263	97.58	Representative	1	0	1	1	0	0	0	0	0	0	0	0	0	0	0	0	0	0	0	0	0	0	0	0	0	0	0	0	0	0	0	0	0	0	0	0	0	0	0	0	0	0	0	0	0
p27.F3	GCF_900588955	64	98.7	Representative	0	0	0	0	0	0	0	0	0	0	0	0	0	0	0	0	0	0	0	0	0	0	0	0	0	0	0	0	0	0	0	0	0	0	0	0	0	0	0	0	0	0	0	0	0
p27.F4	GCF_900588975	298	98.49	Representative	0	0	0	0	0	0	0	0	0	0	0	0	0	0	0	0	0	0	0	0	0	0	0	0	0	1	0	0	0	0	0	0	0	0	0	0	0	0	0	0	0	0	0	0	1
p27.G3	GCF_900589005	103	97.69	Representative	0	0	0	0	0	0	0	0	0	0	0	0	0	0	0	0	0	0	0	0	0	0	0	0	0	0	0	0	0	0	0	0	0	0	0	1	0	0	0	0	0	0	0	0	0
p3.A12	GCF_900589855	177	96.78	Representative	0	0	0	0	0	0	0	0	0	0	1	0	0	0	0	0	0	0	1	0	0	0	0	0	0	0	0	0	0	0	0	0	0	0	0	0	0	0	0	0	0	0	0	0	0
p3.A3	GCF_900589885	273	96.25	Representative	0	0	0	0	0	0	0	0	0	0	0	0	0	0	0	0	0	0	0	0	0	0	0	0	0	0	0	0	0	0	0	0	0	0	0	0	0	0	0	0	0	0	0	0	0
p3.B12	GCF_900589975	273	97.14	Representative	0	0	0	0	0	0	0	0	0	0	0	0	0	0	0	0	0	0	0	0	0	0	0	0	0	0	0	0	0	0	0	0	0	0	0	0	0	0	0	0	0	0	0	0	0
p3.C8	GCF_900590105	33	98.13	Representative	0	0	0	0	0	0	0	0	0	0	0	0	0	0	0	0	0	0	0	0	0	0	0	0	0	0	0	0	0	0	0	0	0	0	0	0	0	0	0	0	0	0	0	0	0
p3.D2	GCF_900590245	147	98.03	Representative	0	0	0	0	0	0	0	0	0	0	0	0	0	0	0	0	0	0	0	0	0	0	0	0	0	0	0	0	0	0	0	0	0	0	0	0	0	0	0	0	0	0	0	0	0
p3.E10	GCF_900590255	88	97.69	Representative	0	0	0	0	0	0	0	0	0	0	0	0	0	0	0	0	0	0	0	0	0	0	0	0	0	0	0	0	0	0	0	0	0	0	0	0	0	0	0	0	0	0	0	0	0
p3.F6	GCF_900590405	444	98.16	Representative	0	0	0	0	0	0	0	0	0	1	0	0	0	0	0	0	0	0	0	0	0	0	0	0	0	0	0	0	0	0	0	0	0	0	0	0	0	0	0	0	0	0	0	0	0
p3.F8	GCF_900590445	169	97.48	Representative	0	0	0	0	0	0	0	0	0	0	0	0	0	0	0	0	0	0	0	0	0	0	0	0	0	0	0	0	0	0	0	0	0	0	0	0	0	0	0	0	0	0	0	0	0
p3.G4	GCF_900590565	293	97.16	Representative	0	0	0	0	0	0	0	0	0	0	0	0	0	0	0	0	0	0	0	0	0	0	0	0	0	0	0	1	1	1	0	0	0	0	0	0	0	0	0	0	0	0	0	0	0
p4.A6	GCF_900590645	165	96.34	Representative	0	0	0	0	0	0	0	0	0	0	0	0	0	0	0	0	0	0	0	0	0	0	0	0	0	0	0	0	0	0	0	0	0	0	0	0	0	0	0	0	0	0	0	0	0
p4.A9	GCF_900590745	19	96.94	Green pixels	0	0	0	0	0	0	0	0	0	0	0	0	0	0	0	0	0	0	0	0	0	0	0	0	0	0	0	0	0	0	0	0	0	0	0	0	0	0	0	0	0	0	0	0	0
p4.B7	GCF_900590865	374	94.84	Representative	1	0	0	0	0	0	0	0	0	0	0	0	0	0	0	0	0	0	0	0	0	0	0	0	0	0	0	0	0	0	0	0	0	0	0	0	0	0	0	0	0	0	0	0	0
p4.C1	GCF_900590815	151	97.1	Representative	0	0	0	0	0	0	0	0	0	0	0	0	0	0	0	0	0	0	0	0	0	0	0	0	0	0	0	0	0	0	0	0	0	0	0	0	0	0	0	0	0	0	0	0	0
p4.D1	GCF_900590915	35	97.13	Representative	0	0	0	0	0	0	0	0	0	0	0	0	0	0	0	0	0	0	0	0	0	0	0	0	0	0	0	0	0	0	0	0	0	0	0	0	0	0	0	0	0	0	0	0	0
p4.D2	GCF_900591005	36	97.99	Representative	0	0	0	0	0	0	0	0	0	0	0	0	0	0	0	0	0	0	0	0	0	0	0	0	0	0	0	0	0	0	0	0	0	0	0	0	0	0	0	0	0	0	0	0	0
p4.E5	GCF_900591055	217	97.4	Representative	0	0	0	0	0	0	0	0	0	0	0	0	0	0	0	0	0	0	0	0	0	0	0	0	0	0	0	0	0	0	0	0	0	0	0	0	0	0	0	0	0	0	0	0	0
p4.F10	GCF_900591085	43	96.79	Representative	0	0	0	0	0	0	0	0	0	0	0	0	0	0	0	0	0	0	0	0	0	0	0	0	0	0	0	0	0	0	0	0	0	0	0	0	0	0	0	0	0	0	0	0	0
p4.F5	GCF_900591155	54	97.86	Green pixels	0	0	0	0	0	0	0	0	0	0	0	0	0	0	0	0	0	0	0	0	0	0	0	0	0	0	0	0	0	0	0	0	0	0	0	0	0	0	0	0	0	0	0	0	0
p4.G8	GCF_900598765	36	97.77	Representative	0	0	0	0	0	0	0	0	0	0	0	0	0	0	0	0	0	0	0	0	0	0	0	0	0	0	0	0	0	0	0	0	0	0	0	0	0	0	0	0	0	0	0	0	0
p4.H9	GCF_900598895	56	98.25	Representative	0	0	0	0	0	0	0	0	0	0	0	0	0	0	0	0	0	0	0	0	0	0	0	0	0	0	0	0	0	0	0	0	0	0	0	0	0	0	0	0	0	0	0	0	0
p5.A9	GCF_900598995	73	97.68	Representative	0	0	0	0	0	0	0	0	0	0	0	0	0	0	0	0	0	0	0	0	0	0	0	0	0	0	0	0	0	0	0	0	0	0	0	0	0	0	0	0	0	0	0	0	0
p5.B2	GCF_900599045	41	98.97	Representative	0	0	0	0	0	0	0	0	0	0	0	0	0	0	0	0	0	0	0	0	0	0	0	0	0	0	0	0	0	0	0	0	0	0	0	0	0	0	0	0	0	0	0	0	0
p5.D6	GCF_900599255	39	98.69	Representative	0	0	0	0	0	0	0	0	0	0	0	0	0	0	0	0	0	0	0	0	0	0	0	0	0	0	0	0	0	0	0	0	0	0	0	0	0	0	0	0	0	0	0	0	0
p5.D7	GCF_900599245	35	98.31	Representative	0	0	0	0	0	0	0	0	0	0	0	0	0	0	0	0	0	0	0	0	0	0	0	0	0	0	0	0	0	0	0	0	0	0	0	0	0	0	0	0	0	0	0	0	0
p5.E3	GCF_900582325	50	97.86	Representative	0	0	0	0	0	0	0	0	0	0	0	0	0	0	0	0	0	0	0	0	0	0	0	0	0	0	0	0	0	0	0	0	0	0	0	0	0	0	0	0	0	0	0	0	0
p5.F5	GCF_900599485	60	99.23	Representative	0	0	0	0	0	0	0	0	0	0	0	0	0	0	0	0	0	0	0	0	0	0	0	0	0	0	0	0	0	0	0	0	0	0	0	0	0	0	0	0	0	0	0	0	0
p5.G8	GCF_900599605	70	98.29	Representative	0	0	0	0	0	0	0	0	0	0	0	0	0	0	0	0	0	0	0	0	0	0	0	0	0	0	0	0	0	0	0	0	0	0	0	0	0	0	0	0	0	0	0	0	0
p5.H4	GCF_900599695	83	98.24	Representative	0	0	0	0	0	0	0	0	0	0	0	0	0	0	0	0	0	0	0	0	0	0	0	0	0	0	0	0	0	0	0	0	0	0	0	0	0	0	0	0	0	0	0	0	0
p6.A10	GCF_900599735	41	96.96	Green pixels	0	0	0	0	0	0	0	0	0	0	0	0	0	0	0	0	0	0	0	0	0	0	0	0	0	0	0	0	0	0	0	0	0	0	0	0	0	0	0	0	0	0	0	0	0
p6.A7	GCF_900599775	60	98.36	Representative	0	0	0	0	0	0	0	0	0	0	0	0	0	0	0	0	0	0	0	0	0	0	0	0	0	0	0	0	0	0	0	0	0	0	0	0	0	0	0	0	0	0	0	0	0
p6.A9	GCF_900599805	23	96.94	Green pixels	0	0	0	0	0	0	0	0	0	0	0	0	0	0	0	0	0	0	0	0	0	0	0	0	0	0	0	0	0	0	0	0	0	0	0	0	0	0	0	0	0	0	0	0	0
p6.B10	GCF_900599855	71	98.52	Representative	0	0	0	0	0	0	0	0	0	0	0	0	0	0	0	0	0	0	0	0	0	0	0	0	0	0	0	0	0	0	0	0	0	0	0	0	0	0	0	0	0	0	0	0	0
p6.B2	GCF_900599865	51	98.69	Representative	0	0	0	0	0	0	0	0	0	0	0	0	0	0	0	0	0	0	0	0	0	0	0	0	0	0	0	0	0	0	0	0	0	0	0	0	0	0	0	0	0	0	0	0	0
p6.B9	GCF_900599985	33	98.21	Green pixels	0	0	0	0	0	0	0	0	0	0	0	0	0	0	0	0	0	0	0	0	0	0	0	0	0	0	0	0	0	0	0	0	0	0	0	0	0	0	0	0	0	0	0	0	0
p6.D1	GCF_900600045	58	99.11	Green pixels	0	0	0	0	0	0	0	0	0	0	0	0	0	0	0	0	0	0	0	0	0	0	0	0	0	0	0	0	0	0	0	0	0	0	0	0	0	0	0	0	0	0	0	0	0
p6.D6	GCF_900600135	65	98.3	Green pixels	0	0	0	0	0	0	0	0	0	0	0	0	0	0	0	0	0	0	0	0	0	0	0	0	0	0	0	0	0	0	0	0	0	0	0	0	0	0	0	0	0	0	0	0	0
p6.D8	GCF_900600145	44	98.3	Green pixels	0	0	0	0	0	0	0	0	0	0	0	0	0	0	0	0	0	0	0	0	0	0	0	0	0	0	0	0	0	0	0	0	0	0	0	0	0	0	0	0	0	0	0	0	0
p6.E1	GCF_900600155	63	97.86	Green pixels	0	0	0	0	0	0	0	0	0	0	0	0	0	0	0	0	0	0	0	0	0	0	0	0	0	0	0	0	0	0	0	0	0	0	0	0	0	0	0	0	0	0	0	0	0
p6.E3	GCF_900600115	375	97.12	Representative	0	0	0	0	0	0	0	0	0	0	0	0	0	0	0	0	0	0	0	0	0	0	0	0	0	0	0	0	0	0	0	0	0	0	0	0	0	0	0	0	0	0	0	0	0
p6.F8	GCF_900600395	66	98.13	Representative	0	0	0	0	0	0	0	0	0	0	0	0	0	0	0	0	0	0	0	0	0	0	0	0	0	0	0	0	0	0	0	0	0	0	0	0	0	0	0	0	0	0	0	0	0
p6.G4	GCF_900600335	42	98.2	Representative	0	0	0	0	0	0	0	0	0	0	0	0	0	0	0	0	0	0	0	0	0	0	0	0	0	0	0	0	0	0	0	0	0	0	0	0	0	0	0	0	0	0	0	0	0
p6.H1	GCF_900600445	108	98.7	Representative	0	0	0	0	0	0	0	0	0	0	0	0	0	0	0	0	0	0	0	0	0	0	0	0	0	0	0	0	0	0	0	0	0	0	0	0	0	0	0	0	0	0	0	0	0
p7.A11	GCF_900600525	116	98.44	Representative	0	0	0	0	0	0	0	0	0	0	0	0	0	0	0	0	0	0	0	0	0	0	0	0	0	0	0	0	0	0	0	0	0	0	0	0	0	0	0	0	0	0	0	0	0
p7.A6	GCF_900600595	40	96.82	Representative	0	0	0	0	0	0	0	0	0	0	0	0	0	0	0	0	0	0	0	0	0	0	0	0	0	0	0	0	0	0	0	0	0	0	0	0	0	0	0	0	0	0	0	0	0
p7.D1	GCF_900600815	105	98.33	Representative	0	0	0	0	0	0	0	0	0	0	0	0	0	0	0	0	0	0	0	0	0	0	0	0	0	0	0	0	0	0	0	0	0	0	0	0	0	0	0	0	0	0	0	0	0
p7.E4	GCF_900601065	52	98.01	Representative	0	0	0	0	0	0	0	0	0	0	0	0	0	0	0	0	0	0	0	0	0	0	0	0	0	0	0	0	0	0	0	0	0	0	0	0	0	0	0	0	0	0	0	0	0
p7.E7	GCF_900601035	76	98.9	Representative	0	0	0	0	0	0	0	0	0	0	0	0	0	0	0	0	0	0	0	0	0	0	0	0	0	0	0	0	0	0	0	0	0	0	0	0	0	0	0	0	0	0	0	0	0
p7.F9	GCF_900601095	108	99.16	Representative	0	0	0	0	0	0	0	0	0	0	0	0	0	0	0	0	0	0	0	0	0	0	0	0	0	0	0	0	0	0	0	0	0	0	0	0	0	0	0	0	0	0	0	0	0
p7.G11	GCF_900601185	131	97.54	Green pixels	0	0	0	0	0	0	0	0	0	0	0	0	0	0	0	0	0	0	0	0	0	0	0	0	0	0	0	0	0	0	0	0	0	0	0	0	0	0	0	0	0	0	0	0	0
p7.G3	GCF_900601215	128	98.15	Representative	0	0	0	0	0	0	0	0	0	0	0	0	0	0	0	0	0	0	0	0	0	0	0	0	0	0	0	0	0	0	0	0	0	0	0	0	0	0	0	0	0	0	0	0	0
p7.G4	GCF_900601225	399	98.24	Representative	0	0	0	0	0	0	0	0	0	0	0	0	0	0	0	0	0	0	0	0	0	0	0	0	0	0	0	0	0	0	0	0	0	0	0	0	0	0	0	0	0	0	0	0	0
p7.G6	GCF_900601235	75	98.36	Green pixels	0	0	0	0	0	0	0	0	0	0	0	0	0	0	0	0	0	0	0	0	0	0	0	0	0	0	0	0	0	0	0	0	0	0	0	0	0	0	0	0	0	0	0	0	0
p7.H2	GCF_900601345	166	97	Representative	0	0	0	0	0	0	0	0	0	0	0	0	0	0	0	0	0	0	0	0	0	0	0	0	0	0	0	0	0	0	0	0	0	0	0	0	0	0	0	0	0	0	0	0	0
p8.A7	GCF_900601425	92	97.63	Representative	0	0	0	0	0	0	0	0	0	0	0	0	0	0	0	0	0	0	0	0	0	0	0	0	0	0	0	0	0	0	0	0	0	0	0	0	0	0	0	0	0	0	0	0	0
p8.B2	GCF_900601475	56	96.9	Green pixels	0	0	0	0	0	0	0	0	0	0	0	0	0	0	0	0	0	0	0	0	0	0	0	0	0	0	0	0	0	0	0	0	0	0	0	0	0	0	0	0	0	0	0	0	0
p8.B3	GCF_900601565	56	96.82	Green pixels	0	0	0	0	0	0	0	0	0	0	0	0	0	0	0	0	0	0	0	0	0	0	0	0	0	0	0	0	0	0	0	0	0	0	0	0	0	0	0	0	0	0	0	0	0
p8.B5	GCF_900601545	43	96.94	Representative	0	0	0	0	0	0	0	0	0	0	0	0	0	0	0	0	0	0	0	0	0	0	0	0	0	0	0	0	0	0	0	0	0	0	0	0	0	0	0	0	0	0	0	0	0
p8.B9	GCF_900601505	61	98.3	Green pixels	0	0	0	0	0	0	0	0	0	0	0	0	0	0	0	0	0	0	0	0	0	0	0	0	0	0	0	0	0	0	0	0	0	0	0	0	0	0	0	0	0	0	0	0	0
p8.C1	GCF_900601555	308	97.1	Representative	0	0	0	0	0	0	0	0	0	0	0	0	0	0	0	0	0	0	0	0	0	0	0	0	0	0	0	0	0	0	0	0	0	0	0	0	0	0	0	0	0	0	0	0	0
p8.C7	GCF_900601665	64	99.05	Representative	0	0	0	0	0	0	0	0	0	0	0	0	0	0	0	0	0	0	0	0	0	0	0	0	0	0	0	0	0	0	0	0	0	0	0	0	0	0	0	0	0	0	0	0	0
p8.D5	GCF_900601685	79	98.3	Green pixels	0	0	0	0	0	0	0	0	0	0	0	0	0	0	0	0	0	0	0	0	0	0	0	0	0	0	0	0	0	0	0	0	0	0	0	0	0	0	0	0	0	0	0	0	0
p8.E5	GCF_900601785	102	97.73	Representative	0	0	0	0	0	0	0	0	0	0	0	0	0	0	0	0	0	0	0	0	0	0	0	0	0	0	0	0	0	0	0	0	0	0	0	0	0	0	0	0	0	0	0	0	0
p8.G6	GCF_900601975	90	98.37	Representative	0	0	0	0	0	0	0	0	0	0	0	0	0	0	0	0	0	0	0	0	0	0	0	0	0	0	0	0	0	0	0	0	0	0	0	0	0	0	0	0	0	0	0	0	0
p8.G7	GCF_900602025	163	98.61	Representative	0	0	0	0	0	0	0	0	0	0	0	0	0	0	0	0	0	0	0	0	0	0	0	0	0	1	0	0	0	0	0	0	0	0	0	0	0	0	0	0	0	0	0	0	0
p8.H7	GCF_900602105	167	97.32	Representative	0	0	0	0	0	0	0	0	0	0	0	0	0	0	0	0	0	0	0	0	0	0	0	0	0	0	0	0	0	0	0	0	0	0	0	0	0	0	0	0	0	0	0	0	0
p9.B3	GCF_900602315	702	97.73	Representative	0	0	0	0	0	0	0	0	0	0	0	0	0	0	0	0	0	0	0	0	0	0	0	0	0	0	0	0	0	0	0	0	0	0	0	0	0	0	0	0	0	0	0	0	0
p9.C2	GCF_900602375	464	98.74	Representative	0	0	0	0	0	0	0	0	0	0	0	0	0	0	0	0	0	0	0	0	0	0	0	0	0	0	0	0	0	0	0	0	0	0	0	0	0	0	0	0	0	0	0	0	0
p9.C7	GCF_900602405	239	98.3	Representative	0	0	0	0	0	0	0	0	0	0	0	0	0	0	0	0	0	0	0	0	0	0	0	0	0	0	0	0	0	0	0	0	0	0	0	0	0	0	0	0	0	0	0	0	0
p9.D3	GCF_900602555	709	99.25	Representative	0	0	0	0	0	0	0	0	0	0	0	0	0	0	0	0	0	0	0	0	0	0	0	0	0	0	0	0	0	0	0	0	0	0	0	0	0	0	0	0	0	0	0	0	0
p9.D7	GCF_900602575	81	98.46	Representative	0	0	0	0	0	0	0	0	0	0	0	0	0	0	0	0	0	0	0	0	0	0	0	0	0	0	0	0	0	0	0	0	0	0	0	0	0	0	0	0	0	0	0	0	0
p9.F1	GCF_900602675	225	97.06	Representative	0	0	0	0	0	0	0	0	0	0	0	0	0	0	0	0	0	0	0	0	0	0	0	0	0	0	0	0	0	0	0	0	0	0	0	0	0	0	0	0	0	0	0	0	0
p9.F8	GCF_900602805	116	97.14	Representative	0	0	0	0	0	0	0	0	0	0	0	0	0	0	0	0	0	0	0	0	0	0	0	0	0	0	0	0	0	0	0	0	0	0	0	0	0	0	0	0	0	0	0	0	0
p9.H2	GCF_900602895	1057	97.73	Representative	0	0	0	0	0	0	0	0	0	0	0	0	0	0	0	0	0	0	0	0	0	0	0	0	0	0	0	0	0	0	0	0	0	0	0	0	0	0	0	0	0	0	0	0	0
* Number of contigs and completeness were obtained from the Genome database of the NCBI
[truncated: 103 more columns]

## Sheet: Table S2 - GCF summary
Table S2 - Gene cluster families (GCFs) per class
Family Class	n	%
NRPS	121	81.7568
Other	14	9.45946
PKS	3	2.02703
RiPP	6	4.05405
Terpene	4	2.7027
Total	148	100
NRPS: non-ribosomal peptide synthetases, PKS: Polyketide synthase, RiPP: ribosomally synthesised and post-translationally modified peptide

## Sheet: Table S3 - GCF with MIBiG ref
Table S3 - Gene cluster families (GCFs) with MIBiG hits
Family	antiSMASH class	MIBiG ID	Organism	MIBiG product
FAM_00334	NRPS	BGC0000435	Pseudomonas syringae pv. tomato str. DC3000	Syringafactin A, syringafactin B, syringafactin C, syringafactin D, syringafactin E, syringafactin F
		BGC0000323	Pseudomonas cichorii	Cichofactin A, cichofactin B
		BGC0002518	Pseudomonas sp. SZ57	Syringafactin A, syringafactin C
FAM_00335	NRPS	BGC0002071	Pseudomonas sp. QS1027	Virginiafactin A, virginiafactin B, virginiafactin C, virginiafactin D
FAM_00462	NI-siderophore	BGC0002866	Pseudomonas syringae pv. syringae B728a	Achromobactin
FAM_00458	Terpene	BGC0000639	Enterobacteriaceae bacterium DC260	Carotenoid
		BGC0000641	Enterobacteriaceae bacterium DC416	Carotenoid
		BGC0000638	Pantoea ananatis	Carotenoid
		BGC0000640	Enterobacteriaceae bacterium DC404	Carotenoid
		BGC0000642	Enterobacteriaceae bacterium DC413	Carotenoid
NI: NRPS independent, NRPS: non-ribosomal peptide synthetases

## Sheet: Table S4 - BGC Tn-seq Ey15-2
Table S4 - Fold change of BGC-associated mutants 3 days after Ey15-2 infection vs inoculum
Region	Product	Function*	Log2(FoldChange)	Adjusted p-value	Annotation
Region1	Putative hydro-lyase	other	0.940799	0.904233	ID=BJEIHDPM_00046,eC_number=4.2.1.-,dbxref=COG:COG4336,inference=ab initio prediction:Prodigal:2.6,similar to AA sequence:UniProtKB:Q87UC6,locus_tag=BJEIHDPM_00046,product=Putative hydro-lyase
Region1	hypothetical protein	other	-0.32217	0.451013	ID=BJEIHDPM_00047,inference=ab initio prediction:Prodigal:2.6,similar to AA sequence:UniProtKB:Q53WG6,locus_tag=BJEIHDPM_00047,note=UPF0271 protein TTHB195,product=hypothetical protein
Region1	hypothetical protein	other	0.408207	0.179958	ID=BJEIHDPM_00048,inference=ab initio prediction:Prodigal:2.6,locus_tag=BJEIHDPM_00048,product=hypothetical protein
Region1	HTH-type transcriptional repressor RspR	regulatory	0.554118	0.176272	ID=BJEIHDPM_00049,Name=rspR_1,dbxref=COG:COG1802,gene=rspR_1,inference=ab initio prediction:Prodigal:2.6,similar to AA sequence:UniProtKB:P0ACM2,locus_tag=BJEIHDPM_00049,product=HTH-type transcriptional repressor RspR
Region1	Chromate transport protein	other	0.377969	0.303087	ID=BJEIHDPM_00050,Name=chrA,gene=chrA,inference=ab initio prediction:Prodigal:2.6,similar to AA sequence:UniProtKB:P14285,locus_tag=BJEIHDPM_00050,product=Chromate transport protein
Region1	hypothetical protein	regulatory	-0.809477	0.158126	ID=BJEIHDPM_00051,inference=ab initio prediction:Prodigal:2.6,locus_tag=BJEIHDPM_00051,product=hypothetical protein
Region1	Glutathione S-transferase GST-6.0	biosynthetic-additional	0.17337	0.657258	ID=BJEIHDPM_00052,eC_number=2.5.1.18,Name=gstB_1,dbxref=COG:COG0625,gene=gstB_1,inference=ab initio prediction:Prodigal:2.6,similar to AA sequence:UniProtKB:P15214,locus_tag=BJEIHDPM_00052,product=Glutathione S-transferase GST-6.0
Region1	hypothetical protein	other	0.587536	0.0925779	ID=BJEIHDPM_00053,inference=ab initio prediction:Prodigal:2.6,locus_tag=BJEIHDPM_00053,product=hypothetical protein
Region1	hypothetical protein	other	0.54247	0.83864	ID=BJEIHDPM_00054,inference=ab initio prediction:Prodigal:2.6,locus_tag=BJEIHDPM_00054,product=hypothetical protein
Region1	hypothetical protein	other	0.280921	0.506064	ID=BJEIHDPM_00055,inference=ab initio prediction:Prodigal:2.6,locus_tag=BJEIHDPM_00055,product=hypothetical protein
Region1	N-ethylmaleimide reductase	biosynthetic-additional	0.143211	0.642715	ID=BJEIHDPM_00056,eC_number=1.-.-.-,Name=nemA_1,dbxref=COG:COG1902,gene=nemA_1,inference=ab initio prediction:Prodigal:2.6,similar to AA sequence:UniProtKB:P77258,locus_tag=BJEIHDPM_00056,product=N-ethylmaleimide reductase
Region1	HTH-type transcriptional regulator PgrR	regulatory	0.398962	0.452636	ID=BJEIHDPM_00057,Name=pgrR_1,gene=pgrR_1,inference=ab initio prediction:Prodigal:2.6,similar to AA sequence:UniProtKB:P77333,locus_tag=BJEIHDPM_00057,product=HTH-type transcriptional regulator PgrR
Region1	hypothetical protein	regulatory	-0.186636	0.706901	ID=BJEIHDPM_00058,inference=ab initio prediction:Prodigal:2.6,locus_tag=BJEIHDPM_00058,product=hypothetical protein
Region1	hypothetical protein	biosynthetic-additional	0.234358	0.580099	ID=BJEIHDPM_00059,inference=ab initio prediction:Prodigal:2.6,locus_tag=BJEIHDPM_00059,product=hypothetical protein
Region1	hypothetical protein	other	-0.338293	0.990773	ID=BJEIHDPM_00060,inference=ab initio prediction:Prodigal:2.6,locus_tag=BJEIHDPM_00060,product=hypothetical protein
Region1	hypothetical protein	other	0.0907845	0.799406	ID=BJEIHDPM_00061,inference=ab initio prediction:Prodigal:2.6,locus_tag=BJEIHDPM_00061,product=hypothetical protein
Region1	Carboxylesterase NlhH	biosynthetic-additional	0.205416	0.569935	ID=BJEIHDPM_00062,eC_number=3.1.1.1,Name=nlhH_1,dbxref=COG:COG0657,gene=nlhH_1,inference=ab initio prediction:Prodigal:2.6,similar to AA sequence:UniProtKB:P9WK87,locus_tag=BJEIHDPM_00062,product=Carboxylesterase NlhH
Region1	L-methionine sulfoximine/L-methionine sulfone acetyltransferase	biosynthetic-additional	-0.246186	0.898322	ID=BJEIHDPM_00063,eC_number=2.3.1.-,Name=pitA_1,dbxref=COG:COG1247,gene=pitA_1,inference=ab initio prediction:Prodigal:2.6,similar to AA sequence:UniProtKB:Q9HUU7,locus_tag=BJEIHDPM_00063,product=L-methionine sulfoximine/L-methionine sulfone acetyltransferase
Region1	Alpha-ketoglutarate-dependent taurine dioxygenase	biosynthetic-additional	0.419481	0.368814	ID=BJEIHDPM_00064,eC_number=1.14.11.17,Name=tauD_1,dbxref=COG:COG2175,gene=tauD_1,inference=ab initio prediction:Prodigal:2.6,similar to AA sequence:UniProtKB:P37610,locus_tag=BJEIHDPM_00064,product=Alpha-ketoglutarate-dependent taurine dioxygenase
Region1	Protein MbtH	biosynthetic-additional	0.253309	0.552533	ID=BJEIHDPM_00065,Name=mbtH_1,dbxref=COG:COG3251,gene=mbtH_1,inference=ab initio prediction:Prodigal:2.6,similar to AA sequence:UniProtKB:P9WIP5,locus_tag=BJEIHDPM_00065,product=Protein MbtH
Region1	Surfactin synthase subunit 2	biosynthetic	0.118434	0.703965	ID=BJEIHDPM_00066,Name=srfAB,gene=srfAB,inference=ab initio prediction:Prodigal:2.6,similar to AA sequence:UniProtKB:Q04747,locus_tag=BJEIHDPM_00066,product=Surfactin synthase subunit 2
Region1	Tyrocidine synthase 3	biosynthetic	0.422995	0.179248	ID=BJEIHDPM_00067,Name=tycC_1,gene=tycC_1,inference=ab initio prediction:Prodigal:2.6,similar to AA sequence:UniProtKB:O30409,locus_tag=BJEIHDPM_00067,product=Tyrocidine synthase 3
Region1	Gramicidin S synthase 2	biosynthetic	1.17293	0.336946	ID=BJEIHDPM_00068,Name=grsB,gene=grsB,inference=ab initio prediction:Prodigal:2.6,similar to AA sequence:UniProtKB:P0C064,locus_tag=BJEIHDPM_00068,product=Gramicidin S synthase 2
Region1	Extracellular serine protease	biosynthetic-additional	0.22526	0.469018	ID=BJEIHDPM_00069,eC_number=3.4.21.-,inference=ab initio prediction:Prodigal:2.6,similar to AA sequence:UniProtKB:P09489,locus_tag=BJEIHDPM_00069,product=Extracellular serine protease
Region1	Extracellular serine protease	biosynthetic-additional	0.326943	0.219924	ID=BJEIHDPM_00070,eC_number=3.4.21.-,inference=ab initio prediction:Prodigal:2.6,similar to AA sequence:UniProtKB:P09489,locus_tag=BJEIHDPM_00070,product=Extracellular serine protease
Region1	Ferric-pseudobactin BN7/BN8 receptor	transport	0.597398	0.0767206	ID=BJEIHDPM_00071,Name=pupB,gene=pupB,inference=ab initio prediction:Prodigal:2.6,similar to AA sequence:UniProtKB:P38047,locus_tag=BJEIHDPM_00071,product=Ferric-pseudobactin BN7/BN8 receptor
Region1	Ice nucleation protein	other	0.429768	0.0996838	ID=BJEIHDPM_00072,Name=inaZ,gene=inaZ,inference=ab initio prediction:Prodigal:2.6,similar to AA sequence:UniProtKB:P06620,locus_tag=BJEIHDPM_00072,product=Ice nucleation protein
Region1	Aspartate carbamoyltransferase	biosynthetic-additional	-0.482653	0.303465	ID=BJEIHDPM_00073,eC_number=2.1.3.2,Name=pyrB_1,dbxref=COG:COG0540,gene=pyrB_1,inference=ab initio prediction:Prodigal:2.6,similar to AA sequence:UniProtKB:Q8ZB39,locus_tag=BJEIHDPM_00073,product=Aspartate carbamoyltransferase
Region1	NH(3)-dependent NAD(+) synthetase	other	0.261529	0.461965	ID=BJEIHDPM_00074,eC_number=6.3.1.5,Name=nadE_1,dbxref=COG:COG0171,gene=nadE_1,inference=ab initio prediction:Prodigal:2.6,similar to AA sequence:UniProtKB:Q9HUP3,locus_tag=BJEIHDPM_00074,product=NH(3)-dependent NAD(+) synthetase
Region1	Nicotinate phosphoribosyltransferase 2	other	-0.0412478	0.990393	ID=BJEIHDPM_00075,eC_number=6.3.4.21,Name=pncB2_1,dbxref=COG:COG1488,gene=pncB2_1,inference=ab initio prediction:Prodigal:2.6,similar to AA sequence:UniProtKB:Q9HW26,locus_tag=BJEIHDPM_00075,product=Nicotinate phosphoribosyltransferase 2
Region1	Nicotinamidase	other	0.950212	0.72321	ID=BJEIHDPM_00076,eC_number=3.5.1.19,Name=pncA,dbxref=COG:COG1335,gene=pncA,inference=ab initio prediction:Prodigal:2.6,similar to AA sequence:UniProtKB:P21369,locus_tag=BJEIHDPM_00076,product=Nicotinamidase
Region1	Nicotinate-nucleotide adenylyltransferase	biosynthetic-additional	-0.119207	0.792147	ID=BJEIHDPM_00077,eC_number=2.7.7.18,Name=nadD_1,dbxref=COG:COG1057,gene=nadD_1,inference=ab initio prediction:Prodigal:2.6,similar to AA sequence:UniProtKB:P54455,locus_tag=BJEIHDPM_00077,product=Nicotinate-nucleotide adenylyltransferase
Region2	hypothetical protein	other	0.724877	0.0693844	ID=BJEIHDPM_00269,inference=ab initio prediction:Prodigal:2.6,locus_tag=BJEIHDPM_00269,product=hypothetical protein
Region2	Chondroitinase-AC	other	1.57618	0.0393552	ID=BJEIHDPM_00270,eC_number=4.2.2.5,Name=cslA,gene=cslA,inference=ab initio prediction:Prodigal:2.6,similar to AA sequence:UniProtKB:Q59288,locus_tag=BJEIHDPM_00270,product=Chondroitinase-AC
Region2	Asparagine synthetase [glutamine-hydrolyzing]	biosynthetic	0.30644	0.414449	ID=BJEIHDPM_00271,eC_number=6.3.5.4,Name=asnB,dbxref=COG:COG0367,gene=asnB,inference=ab initio prediction:Prodigal:2.6,similar to AA sequence:UniProtKB:P54420,locus_tag=BJEIHDPM_00271,product=Asparagine synthetase [glutamine-hydrolyzing]
Region2	Cyanophycin synthetase	biosynthetic	0.0424352	0.915543	ID=BJEIHDPM_00272,eC_number=6.3.2.29,Name=cphA,dbxref=COG:COG0769,gene=cphA,inference=ab initio prediction:Prodigal:2.6,similar to AA sequence:UniProtKB:O86109,locus_tag=BJEIHDPM_00272,product=Cyanophycin synthetase
Region2	Glutamyl aminopeptidase	biosynthetic	0.188469	0.532452	ID=BJEIHDPM_00273,eC_number=3.4.11.7,Name=pepA_1,dbxref=COG:COG1363,gene=pepA_1,inference=ab initio prediction:Prodigal:2.6,similar to AA sequence:UniProtKB:Q48677,locus_tag=BJEIHDPM_00273,product=Glutamyl aminopeptidase
Region2	hypothetical protein	other	-0.26228	0.721859	ID=BJEIHDPM_00274,inference=ab initio prediction:Prodigal:2.6,similar to AA sequence:UniProtKB:Q9HYE3,locus_tag=BJEIHDPM_00274,note=UPF0270 protein PA3463,product=hypothetical protein
Region2	Carbon storage regulator	other	0.313625	0.481649	ID=BJEIHDPM_00275,Name=csrA,dbxref=COG:COG1551,gene=csrA,inference=ab initio prediction:Prodigal:2.6,similar to AA sequence:UniProtKB:P69913,locus_tag=BJEIHDPM_00275,product=Carbon storage regulator
Region2	putative oxidoreductase EphD	biosynthetic-additional	-0.0229053	0.781204	ID=BJEIHDPM_00276,eC_number=1.-.-.-,Name=ephD,dbxref=COG:COG1028,gene=ephD,inference=ab initio prediction:Prodigal:2.6,similar to AA sequence:UniProtKB:P9WGS3,locus_tag=BJEIHDPM_00276,product=putative oxidoreductase EphD
Region2	hypothetical protein	other	0.0599127	0.854091	ID=BJEIHDPM_00277,inference=ab initio prediction:Prodigal:2.6,locus_tag=BJEIHDPM_00277,product=hypothetical protein
Region2	hypothetical protein	other	0.629432	0.418987	ID=BJEIHDPM_00278,inference=ab initio prediction:Prodigal:2.6,locus_tag=BJEIHDPM_00278,product=hypothetical protein
Region2	Cation/acetate symporter ActP	other	0.960942	0.612069	ID=BJEIHDPM_00279,Name=actP,dbxref=COG:COG4147,gene=actP,inference=ab initio prediction:Prodigal:2.6,similar to AA sequence:UniProtKB:P32705,locus_tag=BJEIHDPM_00279,product=Cation/acetate symporter ActP
Region2	Inner membrane protein YjcH	other	0.475254	0.239961	ID=BJEIHDPM_00280,Name=yjcH,dbxref=COG:COG3162,gene=yjcH,inference=ab initio prediction:Prodigal:2.6,similar to AA sequence:UniProtKB:P0AF54,locus_tag=BJEIHDPM_00280,product=Inner membrane protein YjcH
Region3	hypothetical protein	other	0.077054	0.91061	ID=BJEIHDPM_01667,inference=ab initio prediction:Prodigal:2.6,locus_tag=BJEIHDPM_01667,product=hypothetical protein
Region3	Outer membrane protein A	other	0.347966	0.182204	ID=BJEIHDPM_01668,Name=ompA,gene=ompA,inference=ab initio prediction:Prodigal:2.6,similar to AA sequence:UniProtKB:P38399,locus_tag=BJEIHDPM_01668,product=Outer membrane protein A
Region3	Protein hcp1	other	0.593264	0.208546	ID=BJEIHDPM_01669,Name=hcp1_2,dbxref=COG:COG3157,gene=hcp1_2,inference=ab initio prediction:Prodigal:2.6,similar to AA sequence:UniProtKB:Q9I747,locus_tag=BJEIHDPM_01669,product=Protein hcp1
Region3	hypothetical protein	other	0.437104	0.152738	ID=BJEIHDPM_01670,inference=ab initio prediction:Prodigal:2.6,locus_tag=BJEIHDPM_01670,product=hypothetical protein
Region3	hypothetical protein	other	-0.500629	0.388878	ID=BJEIHDPM_01671,inference=ab initio prediction:Prodigal:2.6,locus_tag=BJEIHDPM_01671,product=hypothetical protein
Region3	hypothetical protein	other	-0.50899	0.338853	ID=BJEIHDPM_01672,inference=ab initio prediction:Prodigal:2.6,locus_tag=BJEIHDPM_01672,product=hypothetical protein
Region3	Biofilm dispersion protein BdlA	other	0.0824425	0.855181	ID=BJEIHDPM_01673,Name=bdlA_4,dbxref=COG:COG0840,gene=bdlA_4,inference=ab initio prediction:Prodigal:2.6,similar to AA sequence:UniProtKB:Q9I3S1,locus_tag=BJEIHDPM_01673,product=Biofilm dispersion protein BdlA
Region3	Protein YdgA	other	0.0750996	0.838214	ID=BJEIHDPM_01674,Name=ydgA,dbxref=COG:COG5339,gene=ydgA,inference=ab initio prediction:Prodigal:2.6,similar to AA sequence:UniProtKB:P77804,locus_tag=BJEIHDPM_01674,product=Protein YdgA
Region3	Validoxylamine A 7'-phosphate phosphatase	biosynthetic-additional	-0.0713269	0.91499	ID=BJEIHDPM_01675,eC_number=3.1.3.101,Name=vldH,gene=vldH,inference=ab initio prediction:Prodigal:2.6,similar to AA sequence:UniProtKB:Q15JF8,locus_tag=BJEIHDPM_01675,product=Validoxylamine A 7'-phosphate phosphatase
Region3	hypothetical protein	other	0.0865804	0.898322	ID=BJEIHDPM_01676,inference=ab initio prediction:Prodigal:2.6,locus_tag=BJEIHDPM_01676,product=hypothetical protein
Region3	L-glyceraldehyde 3-phosphate reductase	biosynthetic-additional	-0.0071028	0.920898	ID=BJEIHDPM_01677,eC_number=1.1.1.-,Name=gpr_2,dbxref=COG:COG0667,gene=gpr_2,inference=ab initio prediction:Prodigal:2.6,similar to AA sequence:UniProtKB:Q46851,locus_tag=BJEIHDPM_01677,product=L-glyceraldehyde 3-phosphate reductase
Region3	putative D-xylose utilization operon transcriptional repressor	regulatory	0.500904	0.674356	ID=BJEIHDPM_01678,Name=gntR_2,gene=gntR_2,inference=ab initio prediction:Prodigal:2.6,similar to AA sequence:UniProtKB:Q8GAL4,locus_tag=BJEIHDPM_01678,product=putative D-xylose utilization operon transcriptional repressor
Region3	hypothetical protein	other	-0.023521	0.956547	ID=BJEIHDPM_01679,inference=ab initio prediction:Prodigal:2.6,locus_tag=BJEIHDPM_01679,product=hypothetical protein
Region3	hypothetical protein	biosynthetic-additional	0.171449	0.642522	ID=BJEIHDPM_01680,inference=ab initio prediction:Prodigal:2.6,locus_tag=BJEIHDPM_01680,product=hypothetical protein
Region3	Linear gramicidin synthase subunit D	biosynthetic	0.232603	0.449216	ID=BJEIHDPM_01681,Name=lgrD,gene=lgrD,inference=ab initio prediction:Prodigal:2.6,similar to AA sequence:UniProtKB:Q70LM4,locus_tag=BJEIHDPM_01681,product=Linear gramicidin synthase subunit D
Region3	hypothetical protein	other	0.130478	0.866153	ID=BJEIHDPM_01682,inference=ab initio prediction:Prodigal:2.6,locus_tag=BJEIHDPM_01682,product=hypothetical protein
Region3	Acetyl-CoA:oxalate CoA-transferase	biosynthetic-additional	0.0307683	0.958939	ID=BJEIHDPM_01689,eC_number=2.8.3.19,Name=uctC,gene=uctC,inference=ab initio prediction:Prodigal:2.6,similar to AA sequence:UniProtKB:A9X6P9,locus_tag=BJEIHDPM_01689,product=Acetyl-CoA:oxalate CoA-transferase
Region3	Acyl-CoA dehydrogenase	biosynthetic-additional	0.33044	0.325085	ID=BJEIHDPM_01690,eC_number=1.3.99.-,Name=mmgC_2,dbxref=COG:COG1960,gene=mmgC_2,inference=ab initio prediction:Prodigal:2.6,similar to AA sequence:UniProtKB:P45857,locus_tag=BJEIHDPM_01690,product=Acyl-CoA dehydrogenase
Region3	Glycine cleavage system transcriptional activator	regulatory	0.365596	0.437158	ID=BJEIHDPM_01691,Name=gcvA_3,gene=gcvA_3,inference=ab initio prediction:Prodigal:2.6,similar to AA sequence:UniProtKB:P0A9F6,locus_tag=BJEIHDPM_01691,product=Glycine cleavage system transcriptional activator
Region3	NAD(P) transhydrogenase subunit alpha part 1	other	0.266031	0.61746	ID=BJEIHDPM_01692,eC_number=1.6.1.2,Name=pntAA,dbxref=COG:COG3288,gene=pntAA,inference=ab initio prediction:Prodigal:2.6,similar to AA sequence:UniProtKB:Q2RSB2,locus_tag=BJEIHDPM_01692,product=NAD(P) transhydrogenase subunit alpha part 1
Region3	NAD(P) transhydrogenase subunit alpha	other	-0.273825	0.564886	ID=BJEIHDPM_01693,eC_number=1.6.1.2,Name=pntA,dbxref=COG:COG3288,gene=pntA,inference=ab initio prediction:Prodigal:2.6,similar to AA sequence:UniProtKB:Q9ALA2,locus_tag=BJEIHDPM_01693,product=NAD(P) transhydrogenase subunit alpha
Region3	NAD(P) transhydrogenase subunit beta	other	0.293085	0.501956	ID=BJEIHDPM_01694,eC_number=1.6.1.2,Name=pntB,dbxref=COG:COG1282,gene=pntB,inference=ab initio prediction:Prodigal:2.6,similar to AA sequence:UniProtKB:Q2RSB4,locus_tag=BJEIHDPM_01694,product=NAD(P) transhydrogenase subunit beta
Region3	Succinyl-CoA:coenzyme A transferase	other	0.277126	0.492923	ID=BJEIHDPM_01695,eC_number=2.8.3.-,Name=cat1,dbxref=COG:COG0427,gene=cat1,inference=ab initio prediction:Prodigal:2.6,similar to AA sequence:UniProtKB:P38946,locus_tag=BJEIHDPM_01695,product=Succinyl-CoA:coenzyme A transferase
Region3	hypothetical protein	other	-0.373694	0.697514	ID=BJEIHDPM_01696,inference=ab initio prediction:Prodigal:2.6,locus_tag=BJEIHDPM_01696,product=hypothetical protein
Region3	hypothetical protein	other	1.11324	0.548755	ID=BJEIHDPM_01697,inference=ab initio prediction:Prodigal:2.6,locus_tag=BJEIHDPM_01697,product=hypothetical protein
Region3	hypothetical protein	other	-0.0619894	0.958987	ID=BJEIHDPM_01698,inference=ab initio prediction:Prodigal:2.6,locus_tag=BJEIHDPM_01698,product=hypothetical protein
Region3	hypothetical protein	other	0.0714421	0.83864	ID=BJEIHDPM_01699,inference=ab initio prediction:Prodigal:2.6,locus_tag=BJEIHDPM_01699,product=hypothetical protein
Region3	hypothetical protein	other	0.498815	0.0628221	ID=BJEIHDPM_01700,inference=ab initio prediction:Prodigal:2.6,locus_tag=BJEIHDPM_01700,product=hypothetical protein
Region3	hypothetical protein	other	0.191533	0.67983	ID=BJEIHDPM_01701,inference=ab initio prediction:Prodigal:2.6,locus_tag=BJEIHDPM_01701,product=hypothetical protein
Region3	hypothetical protein	other	0.557009	0.184178	ID=BJEIHDPM_01702,inference=ab initio prediction:Prodigal:2.6,locus_tag=BJEIHDPM_01702,product=hypothetical protein
Region4	Glutathione transport system permease protein GsiC	transport	0.288123	0.535085	ID=BJEIHDPM_02130,Name=gsiC_2,dbxref=COG:COG0601,gene=gsiC_2,inference=ab initio prediction:Prodigal:2.6,similar to AA sequence:UniProtKB:P75798,locus_tag=BJEIHDPM_02130,product=Glutathione transport system permease protein GsiC
Region4	putative D,D-dipeptide transport system permease protein DdpC	transport	-0.0376987	0.934272	ID=BJEIHDPM_02131,Name=ddpC_2,dbxref=COG:COG1173,gene=ddpC_2,inference=ab initio prediction:Prodigal:2.6,similar to AA sequence:UniProtKB:P77463,locus_tag=BJEIHDPM_02131,product=putative D%2CD-dipeptide transport system permease protein DdpC
Region4	Glutathione import ATP-binding protein GsiA	transport	1.9009	0.134034	ID=BJEIHDPM_02132,eC_number=3.6.3.-,Name=gsiA_2,dbxref=COG:COG1123,gene=gsiA_2,inference=ab initio prediction:Prodigal:2.6,similar to AA sequence:UniProtKB:P75796,locus_tag=BJEIHDPM_02132,product=Glutathione import ATP-binding protein GsiA
Region4	Hydrogen cyanide synthase subunit HcnB	biosynthetic	0.438262	0.24561	ID=BJEIHDPM_02134,eC_number=1.4.99.5,Name=hcnB_1,gene=hcnB_1,inference=ab initio prediction:Prodigal:2.6,similar to AA sequence:UniProtKB:Q9I1S2,locus_tag=BJEIHDPM_02134,product=Hydrogen cyanide synthase subunit HcnB
Region4	4-methylaminobutanoate oxidase (formaldehyde-forming)	biosynthetic	-0.189743	0.759588	ID=BJEIHDPM_02135,eC_number=1.5.3.19,Name=abo_1,gene=abo_1,inference=ab initio prediction:Prodigal:2.6,similar to AA sequence:UniProtKB:Q8GAI3,locus_tag=BJEIHDPM_02135,product=4-methylaminobutanoate oxidase (formaldehyde-forming)
Region4	Acetylornithine deacetylase	biosynthetic-additional	-0.257627	0.741609	ID=BJEIHDPM_02136,eC_number=3.5.1.16,Name=argE_2,dbxref=COG:COG0624,gene=argE_2,inference=ab initio prediction:Prodigal:2.6,similar to AA sequence:UniProtKB:P23908,locus_tag=BJEIHDPM_02136,product=Acetylornithine deacetylase
Region4	Glutarate-semialdehyde dehydrogenase DavD	biosynthetic-additional	0.387971	0.44748	ID=BJEIHDPM_02137,eC_number=1.2.1.20,Name=davD_1,dbxref=COG:COG1012,gene=davD_1,inference=ab initio prediction:Prodigal:2.6,similar to AA sequence:UniProtKB:Q9I6M5,locus_tag=BJEIHDPM_02137,product=Glutarate-semialdehyde dehydrogenase DavD
Region4	Gamma-glutamylputrescine synthetase PuuA	other	-0.547454	0.170113	ID=BJEIHDPM_02138,eC_number=6.3.1.11,Name=puuA_1,dbxref=COG:COG0174,gene=puuA_1,inference=ab initio prediction:Prodigal:2.6,similar to AA sequence:UniProtKB:P78061,locus_tag=BJEIHDPM_02138,product=Gamma-glutamylputrescine synthetase PuuA
Region4	hypothetical protein	other	0.138025	0.795066	ID=BJEIHDPM_02139,inference=ab initio prediction:Prodigal:2.6,locus_tag=BJEIHDPM_02139,product=hypothetical protein
Region5	ATP-dependent dethiobiotin synthetase BioD 1	other	-0.991917	0.010832	ID=BJEIHDPM_02347,eC_number=6.3.3.3,Name=bioD1,dbxref=COG:COG0132,gene=bioD1,inference=ab initio prediction:Prodigal:2.6,similar to AA sequence:UniProtKB:P13000,locus_tag=BJEIHDPM_02347,product=ATP-dependent dethiobiotin synthetase BioD 1
Region5	hypothetical protein	other	-0.374632	0.704736	ID=BJEIHDPM_02348,inference=ab initio prediction:Prodigal:2.6,locus_tag=BJEIHDPM_02348,product=hypothetical protein
Region5	3-methylmercaptopropionyl-CoA dehydrogenase	biosynthetic-additional	-1.11551	0.000424608	ID=BJEIHDPM_02349,eC_number=1.3.8.-,Name=dmdC_2,dbxref=COG:COG1960,gene=dmdC_2,inference=ab initio prediction:Prodigal:2.6,similar to AA sequence:UniProtKB:Q5LLW7,locus_tag=BJEIHDPM_02349,product=3-methylmercaptopropionyl-CoA dehydrogenase
Region5	Diguanylate cyclase VdcA	biosynthetic-additional	0.847819	0.0277334	ID=BJEIHDPM_02350,eC_number=2.7.7.65,Name=vdcA,gene=vdcA,inference=ab initio prediction:Prodigal:2.6,similar to AA sequence:UniProtKB:Q9KKZ4,locus_tag=BJEIHDPM_02350,product=Diguanylate cyclase VdcA
Region5	3-methylmercaptopropionyl-CoA dehydrogenase	biosynthetic-additional	-0.177723	0.574126	ID=BJEIHDPM_02351,eC_number=1.3.8.-,Name=dmdC_3,dbxref=COG:COG1960,gene=dmdC_3,inference=ab initio prediction:Prodigal:2.6,similar to AA sequence:UniProtKB:Q5LLW7,locus_tag=BJEIHDPM_02351,product=3-methylmercaptopropionyl-CoA dehydrogenase
Region5	hypothetical protein	other	0.191109	0.568743	ID=BJEIHDPM_02352,inference=ab initio prediction:Prodigal:2.6,locus_tag=BJEIHDPM_02352,product=hypothetical protein
Region5	Dipeptidyl aminopeptidase BIII	biosynthetic-additional	0.313796	0.310621	ID=BJEIHDPM_02353,eC_number=3.4.14.-,Name=dapb3,gene=dapb3,inference=ab initio prediction:Prodigal:2.6,similar to AA sequence:UniProtKB:V5YMB3,locus_tag=BJEIHDPM_02353,product=Dipeptidyl aminopeptidase BIII
Region5	Sporulation killing factor maturation protein SkfB	biosynthetic	0.611999	0.135295	ID=BJEIHDPM_02354,eC_number=1.21.98.-,Name=skfB,dbxref=COG:COG0535,gene=skfB,inference=ab initio prediction:Prodigal:2.6,similar to AA sequence:UniProtKB:O31423,locus_tag=BJEIHDPM_02354,product=Sporulation killing factor maturation protein SkfB
Region5	Coenzyme PQQ synthesis protein D	biosynthetic	-0.243902	0.634668	ID=BJEIHDPM_02355,Name=pqqD,gene=pqqD,inference=ab initio prediction:Prodigal:2.6,similar to AA sequence:UniProtKB:Q8P6M8,locus_tag=BJEIHDPM_02355,product=Coenzyme PQQ synthesis protein D
Region5	Pyrroloquinoline-quinone synthase	biosynthetic	0.350968	0.323246	ID=BJEIHDPM_02356,eC_number=1.3.3.11,Name=pqqC,dbxref=COG:COG5424,gene=pqqC,inference=ab initio prediction:Prodigal:2.6,similar to AA sequence:UniProtKB:P27505,locus_tag=BJEIHDPM_02356,product=Pyrroloquinoline-quinone synthase
Region5	Coenzyme PQQ synthesis protein B	other	0.105255	0.828955	ID=BJEIHDPM_02357,Name=pqqB,dbxref=COG:COG1235,gene=pqqB,inference=ab initio prediction:Prodigal:2.6,similar to AA sequence:UniProtKB:Q88QV5,locus_tag=BJEIHDPM_02357,product=Coenzyme PQQ synthesis protein B
Region5	Protease 3	biosynthetic-additional	0.0924516	0.867389	ID=BJEIHDPM_02358,eC_number=3.4.24.55,Name=ptrA,dbxref=COG:COG1025,gene=ptrA,inference=ab initio prediction:Prodigal:2.6,similar to AA sequence:UniProtKB:P05458,locus_tag=BJEIHDPM_02358,product=Protease 3
Region5	(R)-stereoselective amidase	biosynthetic-additional	-0.200193	0.668584	ID=BJEIHDPM_02359,eC_number=3.5.1.100,Name=ramA,gene=ramA,inference=ab initio prediction:Prodigal:2.6,similar to AA sequence:UniProtKB:Q75SP7,locus_tag=BJEIHDPM_02359,product=(R)-stereoselective amidase
Region5	Tryptophan 2-monooxygenase	other	-0.0485472	0.841864	ID=BJEIHDPM_02360,eC_number=1.13.12.3,Name=iaaM,gene=iaaM,inference=ab initio prediction:Prodigal:2.6,similar to AA sequence:UniProtKB:P06617,locus_tag=BJEIHDPM_02360,product=Tryptophan 2-monooxygenase
Region5	Leucine-responsive regulatory protein	regulatory	-0.0663178	0.956549	ID=BJEIHDPM_02361,Name=lrp_4,dbxref=COG:COG1522,gene=lrp_4,inference=ab initio prediction:Prodigal:2.6,similar to AA sequence:UniProtKB:P0ACJ0,locus_tag=BJEIHDPM_02361,product=Leucine-responsive regulatory protein
Region5	Inner membrane protein YeeA	other	0.65303	0.0617001	ID=BJEIHDPM_02362,Name=yeeA,dbxref=COG:COG1289,gene=yeeA,inference=ab initio prediction:Prodigal:2.6,similar to AA sequence:UniProtKB:P33011,locus_tag=BJEIHDPM_02362,product=Inner membrane protein YeeA
Region5	hypothetical protein	other	0.425456	0.318594	ID=BJEIHDPM_02363,inference=ab initio prediction:Prodigal:2.6,locus_tag=BJEIHDPM_02363,product=hypothetical protein
Region6	Phosphonoacetaldehyde hydrolase	other	-0.0913667	0.984556	ID=BJEIHDPM_03736,eC_number=3.11.1.1,Name=phnX,dbxref=COG:COG0637,gene=phnX,inference=ab initio prediction:Prodigal:2.6,similar to AA sequence:UniProtKB:Q7ZAP3,locus_tag=BJEIHDPM_03736,product=Phosphonoacetaldehyde hydrolase
Region6	putative phospholipid-binding lipoprotein MlaA	other	-0.512995	0.2108	ID=BJEIHDPM_03737,Name=mlaA_2,dbxref=COG:COG2853,gene=mlaA_2,inference=ab initio prediction:Prodigal:2.6,similar to AA sequence:UniProtKB:P76506,locus_tag=BJEIHDPM_03737,product=putative phospholipid-binding lipoprotein MlaA
Region6	hypothetical protein	other	0.620026	0.158401	ID=BJEIHDPM_03738,inference=ab initio prediction:Prodigal:2.6,locus_tag=BJEIHDPM_03738,product=hypothetical protein
Region6	Regulator of RpoS	other	0.16056	0.783891	ID=BJEIHDPM_03739,Name=rssB,dbxref=COG:COG0784,gene=rssB,inference=ab initio prediction:Prodigal:2.6,similar to AA sequence:UniProtKB:P0AEV1,locus_tag=BJEIHDPM_03739,product=Regulator of RpoS
Region6	hypothetical protein	other	-0.530451	0.494542	ID=BJEIHDPM_03740,inference=ab initio prediction:Prodigal:2.6,locus_tag=BJEIHDPM_03740,product=hypothetical protein
Region6	Transaldolase	other	-0.477937	0.29836	ID=BJEIHDPM_03741,eC_number=2.2.1.2,Name=tal,gene=tal,inference=ab initio prediction:Prodigal:2.6,similar to AA sequence:UniProtKB:K0BE10,locus_tag=BJEIHDPM_03741,product=Transaldolase
Region6	hypothetical protein	other	0.407018	0.227439	ID=BJEIHDPM_03742,inference=ab initio prediction:Prodigal:2.6,locus_tag=BJEIHDPM_03742,product=hypothetical protein
Region6	Ferripyoverdine receptor	transport	0.601893	0.013582	ID=BJEIHDPM_03743,Name=fpvA_1,dbxref=COG:COG4773,gene=fpvA_1,inference=ab initio prediction:Prodigal:2.6,similar to AA sequence:UniProtKB:P48632,locus_tag=BJEIHDPM_03743,product=Ferripyoverdine receptor
Region6	Carboxypeptidase G2	biosynthetic-additional	0.362639	0.343641	ID=BJEIHDPM_03744,eC_number=3.4.17.11,Name=cpg2_2,gene=cpg2_2,inference=ab initio prediction:Prodigal:2.6,similar to AA sequence:UniProtKB:P06621,locus_tag=BJEIHDPM_03744,product=Carboxypeptidase G2
Region6	Protein UmuD	other	1.17389	0.00876496	ID=BJEIHDPM_03745,eC_number=3.4.21.-,Name=umuD,dbxref=COG:COG1974,gene=umuD,inference=ab initio prediction:Prodigal:2.6,similar to AA sequence:UniProtKB:P22493,locus_tag=BJEIHDPM_03745,product=Protein UmuD
Region6	hypothetical protein	other	0.392288	0.514511	ID=BJEIHDPM_03746,inference=ab initio prediction:Prodigal:2.6,locus_tag=BJEIHDPM_03746,product=hypothetical protein
Region6	Toxin RelE2	other	1.15909	0.000871165	ID=BJEIHDPM_03747,Name=relE2,dbxref=COG:COG3668,gene=relE2,inference=ab initio prediction:Prodigal:2.6,similar to AA sequence:UniProtKB:Q9A5D7,locus_tag=BJEIHDPM_03747,product=Toxin RelE2
Region6	hypothetical protein	other	0.0264978	0.876497	ID=BJEIHDPM_03748,inference=ab initio prediction:Prodigal:2.6,locus_tag=BJEIHDPM_03748,product=hypothetical protein
Region6	tRNA-dihydrouridine(20/20a) synthase	other	0.656741	0.0953626	ID=BJEIHDPM_03749,eC_number=1.3.1.-,Name=dusA,dbxref=COG:COG0042,gene=dusA,inference=ab initio prediction:Prodigal:2.6,similar to AA sequence:UniProtKB:P32695,locus_tag=BJEIHDPM_03749,product=tRNA-dihydrouridine(20/20a) synthase
Region6	Universal stress protein UP12	other	-0.312817	0.535085	ID=BJEIHDPM_03750,Name=uspG,dbxref=COG:COG0589,gene=uspG,inference=ab initio prediction:Prodigal:2.6,similar to AA sequence:UniProtKB:P39177,locus_tag=BJEIHDPM_03750,product=Universal stress protein UP12
Region6	Response regulator PleD	regulatory	2.43736	0.00158609	ID=BJEIHDPM_03751,Name=pleD_6,gene=pleD_6,inference=ab initio prediction:Prodigal:2.6,similar to AA sequence:UniProtKB:B8GZM2,locus_tag=BJEIHDPM_03751,product=Response regulator PleD
Region6	Autoinducer 2 sensor kinase/phosphatase LuxQ	regulatory	-0.0124632	0.939967	ID=BJEIHDPM_03752,eC_number=2.7.13.3,Name=luxQ_1,gene=luxQ_1,inference=ab initio prediction:Prodigal:2.6,similar to AA sequence:UniProtKB:P54302,locus_tag=BJEIHDPM_03752,product=Autoinducer 2 sensor kinase/phosphatase LuxQ
Region6	Signal transduction histidine-protein kinase/phosphatase DegS	regulatory	-0.0998166	0.998101	ID=BJEIHDPM_03754,eC_number=2.7.13.3,Name=degS_3,gene=degS_3,inference=ab initio prediction:Prodigal:2.6,similar to AA sequence:UniProtKB:P13799,locus_tag=BJEIHDPM_03754,product=Signal transduction histidine-protein kinase/phosphatase DegS
Region6	hypothetical protein	other	0.745338	0.0191042	ID=BJEIHDPM_03755,inference=ab initio prediction:Prodigal:2.6,locus_tag=BJEIHDPM_03755,product=hypothetical protein
Region6	putative RNA polymerase sigma factor FecI	regulatory	-0.22026	0.614934	ID=BJEIHDPM_03756,Name=fecI_3,dbxref=COG:COG1595,gene=fecI_3,inference=ab initio prediction:Prodigal:2.6,similar to AA sequence:UniProtKB:P23484,locus_tag=BJEIHDPM_03756,product=putative RNA polymerase sigma factor FecI
Region6	Linear gramicidin dehydrogenase LgrE	biosynthetic-additional	0.412393	0.314232	ID=BJEIHDPM_03757,eC_number=1.1.-.-,Name=lgrE,gene=lgrE,inference=ab initio prediction:Prodigal:2.6,similar to AA sequence:UniProtKB:Q70LM8,locus_tag=BJEIHDPM_03757,product=Linear gramicidin dehydrogenase LgrE
Region6	Linear gramicidin synthase subunit B	biosynthetic	0.452355	0.0715577	ID=BJEIHDPM_03758,Name=lgrB_1,gene=lgrB_1,inference=ab initio prediction:Prodigal:2.6,similar to AA sequence:UniProtKB:Q70LM6,locus_tag=BJEIHDPM_03758,product=Linear gramicidin synthase subunit B
Region6	Diaminobutyrate--2-oxoglutarate aminotransferase	biosynthetic-additional	1.05994	0.0134065	ID=BJEIHDPM_03759,eC_number=2.6.1.76,Name=dat_1,dbxref=COG:COG0160,gene=dat_1,inference=ab initio prediction:Prodigal:2.6,similar to AA sequence:UniProtKB:P56744,locus_tag=BJEIHDPM_03759,product=Diaminobutyrate--2-oxoglutarate aminotransferase
Region6	hypothetical protein	other	0.331735	0.433624	ID=BJEIHDPM_03761,inference=ab initio prediction:Prodigal:2.6,locus_tag=BJEIHDPM_03761,product=hypothetical protein
Region6	High-affinity zinc uptake system membrane protein ZnuB	other	0.932323	0.067825	ID=BJEIHDPM_03762,Name=znuB_2,dbxref=COG:COG1108,gene=znuB_2,inference=ab initio prediction:Prodigal:2.6,similar to AA sequence:UniProtKB:P39832,locus_tag=BJEIHDPM_03762,product=High-affinity zinc uptake system membrane protein ZnuB
Region6	Zinc import ATP-binding protein ZnuC	transport	0.217147	0.800753	ID=BJEIHDPM_03763,eC_number=3.6.3.-,Name=znuC_2,dbxref=COG:COG1121,gene=znuC_2,inference=ab initio prediction:Prodigal:2.6,similar to AA sequence:UniProtKB:P0A9X1,locus_tag=BJEIHDPM_03763,product=Zinc import ATP-binding protein ZnuC
Region6	Manganese ABC transporter substrate-binding lipoprotein	transport	0.235843	0.734882	ID=BJEIHDPM_03764,Name=ssaB,dbxref=COG:COG0803,gene=ssaB,inference=ab initio prediction:Prodigal:2.6,similar to AA sequence:UniProtKB:P31304,locus_tag=BJEIHDPM_03764,product=Manganese ABC transporter substrate-binding lipoprotein
Region6	hypothetical protein	other	-0.465689	0.267303	ID=BJEIHDPM_03765,inference=ab initio prediction:Prodigal:2.6,locus_tag=BJEIHDPM_03765,product=hypothetical protein
Region6	hypothetical protein	other	-0.401449	0.573632	ID=BJEIHDPM_03766,inference=ab initio prediction:Prodigal:2.6,locus_tag=BJEIHDPM_03766,product=hypothetical protein
Region6	hypothetical protein	other	-0.00154148	0.910441	ID=BJEIHDPM_03767,inference=ab initio prediction:Prodigal:2.6,locus_tag=BJEIHDPM_03767,product=hypothetical protein
Region6	hypothetical protein	other	-0.437317	0.42784	ID=BJEIHDPM_03768,inference=ab initio prediction:Prodigal:2.6,locus_tag=BJEIHDPM_03768,product=hypothetical protein
Region6	hypothetical protein	biosynthetic	0.833113	0.0185319	ID=BJEIHDPM_03769,inference=ab initio prediction:Prodigal:2.6,locus_tag=BJEIHDPM_03769,product=hypothetical protein
Region6	Linear gramicidin synthase subunit B	biosynthetic	0.688323	0.0608374	ID=BJEIHDPM_03770,Name=lgrB_2,gene=lgrB_2,inference=ab initio prediction:Prodigal:2.6,similar to AA sequence:UniProtKB:Q70LM6,locus_tag=BJEIHDPM_03770,product=Linear gramicidin synthase subunit B
Region6	Linear gramicidin synthase subunit B	biosynthetic	0.387499	0.170793	ID=BJEIHDPM_03771,Name=lgrB_3,gene=lgrB_3,inference=ab initio prediction:Prodigal:2.6,similar to AA sequence:UniProtKB:Q70LM6,locus_tag=BJEIHDPM_03771,product=Linear gramicidin synthase subunit B
Region6	Tyrocidine synthase 3	biosynthetic	0.385453	0.159532	ID=BJEIHDPM_03772,Name=tycC_2,gene=tycC_2,inference=ab initio prediction:Prodigal:2.6,similar to AA sequence:UniProtKB:O30409,locus_tag=BJEIHDPM_03772,product=Tyrocidine synthase 3
Region6	Linear gramicidin synthase subunit B	biosynthetic	-0.12759	0.908245	ID=BJEIHDPM_03773,Name=lgrB_4,gene=lgrB_4,inference=ab initio prediction:Prodigal:2.6,similar to AA sequence:UniProtKB:Q70LM6,locus_tag=BJEIHDPM_03773,product=Linear gramicidin synthase subunit B
Region6	Ferripyoverdine receptor	transport	0.301688	0.386916	ID=BJEIHDPM_03774,Name=fpvA_2,dbxref=COG:COG4773,gene=fpvA_2,inference=ab initio prediction:Prodigal:2.6,similar to AA sequence:UniProtKB:P48632,locus_tag=BJEIHDPM_03774,product=Ferripyoverdine receptor
Region6	Fe(3+)-pyochelin receptor	transport	0.534484	0.102251	ID=BJEIHDPM_03775,Name=fptA,dbxref=COG:COG4773,gene=fptA,inference=ab initio prediction:Prodigal:2.6,similar to AA sequence:UniProtKB:P42512,locus_tag=BJEIHDPM_03775,product=Fe(3+)-pyochelin receptor
Region6	ABC transporter ATP-binding/permease protein YojI	transport	0.154384	0.751459	ID=BJEIHDPM_03776,Name=yojI,dbxref=COG:COG4615,gene=yojI,inference=ab initio prediction:Prodigal:2.6,similar to AA sequence:UniProtKB:P33941,locus_tag=BJEIHDPM_03776,product=ABC transporter ATP-binding/permease protein YojI
Region6	Serine/threonine-protein kinase pkn1	biosynthetic	-0.0251096	0.990627	ID=BJEIHDPM_03777,eC_number=2.7.11.1,Name=pkn1,dbxref=COG:COG0515,gene=pkn1,inference=ab initio prediction:Prodigal:2.6,similar to AA sequence:UniProtKB:O84147,locus_tag=BJEIHDPM_03777,product=Serine/threonine-protein kinase pkn1
Region6	Isopenicillin N epimerase	biosynthetic-additional	0.00370996	0.920221	ID=BJEIHDPM_03778,eC_number=5.1.1.17,Name=cefD,dbxref=COG:COG0520,gene=cefD,inference=ab initio prediction:Prodigal:2.6,similar to AA sequence:UniProtKB:P18549,locus_tag=BJEIHDPM_03778,product=Isopenicillin N epimerase
Region6	hypothetical protein	other	0.476765	0.296162	ID=BJEIHDPM_03779,inference=ab initio prediction:Prodigal:2.6,locus_tag=BJEIHDPM_03779,product=hypothetical protein
Region6	hypothetical protein	biosynthetic	-0.796044	0.0498367	ID=BJEIHDPM_03780,inference=ab initio prediction:Prodigal:2.6,locus_tag=BJEIHDPM_03780,product=hypothetical protein
Region6	Outer membrane protein OprM	transport	0.271309	0.770325	ID=BJEIHDPM_03781,Name=oprM_2,dbxref=COG:COG1538,gene=oprM_2,inference=ab initio prediction:Prodigal:2.6,similar to AA sequence:UniProtKB:Q51487,locus_tag=BJEIHDPM_03781,product=Outer membrane protein OprM
Region6	Macrolide export ATP-binding/permease protein MacB	transport	0.826318	0.0025695	ID=BJEIHDPM_03782,eC_number=3.6.3.-,Name=macB_1,dbxref=COG:COG0577,gene=macB_1,inference=ab initio prediction:Prodigal:2.6,similar to AA sequence:UniProtKB:P75831,locus_tag=BJEIHDPM_03782,product=Macrolide export ATP-binding/permease protein MacB
Region6	Macrolide export protein MacA	transport	0.179446	0.868623	ID=BJEIHDPM_03783,Name=macA_1,dbxref=COG:COG0845,gene=macA_1,inference=ab initio prediction:Prodigal:2.6,similar to AA sequence:UniProtKB:P75830,locus_tag=BJEIHDPM_03783,product=Macrolide export protein MacA
Region6	Acyl-homoserine lactone acylase PvdQ	other	1.08612	0.956549	ID=BJEIHDPM_03784,eC_number=3.5.1.97,Name=pvdQ,dbxref=COG:COG2366,gene=pvdQ,inference=ab initio prediction:Prodigal:2.6,similar to AA sequence:UniProtKB:Q9I194,locus_tag=BJEIHDPM_03784,product=Acyl-homoserine lactone acylase PvdQ
Region6	hypothetical protein	other	-0.714886	0.195607	ID=BJEIHDPM_03785,inference=ab initio prediction:Prodigal:2.6,locus_tag=BJEIHDPM_03785,product=hypothetical protein
Region6	Aromatic-amino-acid aminotransferase	biosynthetic-additional	-0.86415	0.0187224	ID=BJEIHDPM_03786,eC_number=2.6.1.57,Name=tyrB_2,dbxref=COG:COG1448,gene=tyrB_2,inference=ab initio prediction:Prodigal:2.6,similar to AA sequence:UniProtKB:P04693,locus_tag=BJEIHDPM_03786,product=Aromatic-amino-acid aminotransferase
Region6	UvrABC system protein B	other	-0.552355	0.18868	ID=BJEIHDPM_03787,Name=uvrB,dbxref=COG:COG0556,gene=uvrB,inference=ab initio prediction:Prodigal:2.6,similar to AA sequence:UniProtKB:P0A8F8,locus_tag=BJEIHDPM_03787,product=UvrABC system protein B
Region6	hypothetical protein	other	0.104694	0.784855	ID=BJEIHDPM_03793,inference=ab initio prediction:Prodigal:2.6,locus_tag=BJEIHDPM_03793,product=hypothetical protein
Region6	tRNA-dihydrouridine(16) synthase	other	0.2359	0.737935	ID=BJEIHDPM_03794,eC_number=1.3.1.-,Name=dusC,dbxref=COG:COG0042,gene=dusC,inference=ab initio prediction:Prodigal:2.6,similar to AA sequence:UniProtKB:P33371,locus_tag=BJEIHDPM_03794,product=tRNA-dihydrouridine(16) synthase
Region6	Small heat shock protein IbpA	other	1.89022	0.0523713	ID=BJEIHDPM_03795,Name=ibpA,dbxref=COG:COG0071,gene=ibpA,inference=ab initio prediction:Prodigal:2.6,similar to AA sequence:UniProtKB:P0C054,locus_tag=BJEIHDPM_03795,product=Small heat shock protein IbpA
Region6	putative signaling protein	biosynthetic-additional	0.0256251	0.769196	ID=BJEIHDPM_03796,dbxref=COG:COG2200,inference=ab initio prediction:Prodigal:2.6,similar to AA sequence:UniProtKB:Q9I310,locus_tag=BJEIHDPM_03796,product=putative signaling protein
Region7	putative protein	other	0.578285	0.0484166	ID=BJEIHDPM_04453,dbxref=COG:COG0247,inference=ab initio prediction:Prodigal:2.6,similar to AA sequence:UniProtKB:Q57252,locus_tag=BJEIHDPM_04453,product=putative protein
Region7	Carboxymethylenebutenolidase	biosynthetic-additional	1.08317	0.00155408	ID=BJEIHDPM_04454,eC_number=3.1.1.45,Name=clcD_2,gene=clcD_2,inference=ab initio prediction:Prodigal:2.6,similar to AA sequence:UniProtKB:P0A115,locus_tag=BJEIHDPM_04454,product=Carboxymethylenebutenolidase
Region7	putative diguanylate cyclase DgcT	biosynthetic-additional	0.531402	0.199333	ID=BJEIHDPM_04455,eC_number=2.7.7.65,Name=dgcT,gene=dgcT,inference=ab initio prediction:Prodigal:2.6,similar to AA sequence:UniProtKB:P75908,locus_tag=BJEIHDPM_04455,product=putative diguanylate cyclase DgcT
Region7	Geranylgeranyl diphosphate synthase	biosynthetic-additional	-0.174028	0.725676	ID=BJEIHDPM_04456,eC_number=2.5.1.29,Name=crtE,gene=crtE,inference=ab initio prediction:Prodigal:2.6,similar to AA sequence:UniProtKB:P22873,locus_tag=BJEIHDPM_04456,product=Geranylgeranyl diphosphate synthase
Region7	Isopentenyl-diphosphate delta-isomerase	other	0.785303	0.0388669	ID=BJEIHDPM_04457,eC_number=5.3.3.2,Name=fni,dbxref=COG:COG1304,gene=fni,inference=ab initio prediction:Prodigal:2.6,similar to AA sequence:UniProtKB:P50740,locus_tag=BJEIHDPM_04457,product=Isopentenyl-diphosphate delta-isomerase
Region7	Zeaxanthin glucosyltransferase	biosynthetic-additional	0.358878	0.387067	ID=BJEIHDPM_04458,eC_number=2.4.1.276,Name=crtX,gene=crtX,inference=ab initio prediction:Prodigal:2.6,similar to AA sequence:UniProtKB:Q01330,locus_tag=BJEIHDPM_04458,product=Zeaxanthin glucosyltransferase
Region7	hypothetical protein	biosynthetic	-0.868945	0.0827331	ID=BJEIHDPM_04459,inference=ab initio prediction:Prodigal:2.6,locus_tag=BJEIHDPM_04459,product=hypothetical protein
Region7	Phytoene desaturase (lycopene-forming)	biosynthetic-additional	1.2749	5.07024e-05	ID=BJEIHDPM_04460,eC_number=1.3.99.31,Name=crtI,dbxref=COG:COG1233,gene=crtI,inference=ab initio prediction:Prodigal:2.6,similar to AA sequence:UniProtKB:P21685,locus_tag=BJEIHDPM_04460,product=Phytoene desaturase (lycopene-forming)
Region7	All-trans-phytoene synthase/15-cis-phytoene synthase	biosynthetic	0.301014	0.419722	ID=BJEIHDPM_04461,eC_number=2.5.1.32,Name=crtB,dbxref=COG:COG1562,gene=crtB,inference=ab initio prediction:Prodigal:2.6,similar to AA sequence:UniProtKB:P21683,locus_tag=BJEIHDPM_04461,product=All-trans-phytoene synthase/15-cis-phytoene synthase
Region7	hypothetical protein	other	0.0992859	0.961553	ID=BJEIHDPM_04462,inference=ab initio prediction:Prodigal:2.6,locus_tag=BJEIHDPM_04462,product=hypothetical protein
Region7	Octopine catabolism/uptake operon regulatory protein OccR	regulatory	0.182637	0.80966	ID=BJEIHDPM_04463,Name=occR,gene=occR,inference=ab initio prediction:Prodigal:2.6,similar to AA sequence:UniProtKB:P0A4T4,locus_tag=BJEIHDPM_04463,product=Octopine catabolism/uptake operon regulatory protein OccR
Region7	FAD-dependent urate hydroxylase	biosynthetic-additional	0.208987	0.69333	ID=BJEIHDPM_04464,eC_number=1.14.13.-,Name=hpyO,dbxref=COG:COG2072,gene=hpyO,inference=ab initio prediction:Prodigal:2.6,similar to AA sequence:UniProtKB:Q8PDQ6,locus_tag=BJEIHDPM_04464,product=FAD-dependent urate hydroxylase
Region7	Dipeptide transport system permease protein DppB	transport	0.0876654	0.535085	ID=BJEIHDPM_04465,Name=dppB_3,dbxref=COG:COG0601,gene=dppB_3,inference=ab initio prediction:Prodigal:2.6,similar to AA sequence:UniProtKB:P0AEF8,locus_tag=BJEIHDPM_04465,product=Dipeptide transport system permease protein DppB
Region7	putative D,D-dipeptide transport system permease protein DdpC	transport	0.338136	0.400438	ID=BJEIHDPM_04466,Name=ddpC_4,dbxref=COG:COG1173,gene=ddpC_4,inference=ab initio prediction:Prodigal:2.6,similar to AA sequence:UniProtKB:P77463,locus_tag=BJEIHDPM_04466,product=putative D%2CD-dipeptide transport system permease protein DdpC
Region7	Oligopeptide transport ATP-binding protein OppD	transport	0.345865	0.445669	ID=BJEIHDPM_04467,Name=oppD_3,dbxref=COG:COG0444,gene=oppD_3,inference=ab initio prediction:Prodigal:2.6,similar to AA sequence:UniProtKB:P76027,locus_tag=BJEIHDPM_04467,product=Oligopeptide transport ATP-binding protein OppD
Region7	Oligopeptide transport ATP-binding protein OppF	transport	0.754793	0.05985	ID=BJEIHDPM_04468,Name=oppF_2,dbxref=COG:COG4608,gene=oppF_2,inference=ab initio prediction:Prodigal:2.6,similar to AA sequence:UniProtKB:P24137,locus_tag=BJEIHDPM_04468,product=Oligopeptide transport ATP-binding protein OppF
Region7	Periplasmic dipeptide transport protein	transport	0.947412	0.0121486	ID=BJEIHDPM_04469,Name=dppA_6,dbxref=COG:COG0747,gene=dppA_6,inference=ab initio prediction:Prodigal:2.6,similar to AA sequence:UniProtKB:P23847,locus_tag=BJEIHDPM_04469,product=Periplasmic dipeptide transport protein
Region7	hypothetical protein	other	0.764296	0.971895	ID=BJEIHDPM_04470,inference=ab initio prediction:Prodigal:2.6,locus_tag=BJEIHDPM_04470,product=hypothetical protein
Region7	hypothetical protein	other	0.100585	0.923414	ID=BJEIHDPM_04471,inference=ab initio prediction:Prodigal:2.6,locus_tag=BJEIHDPM_04471,product=hypothetical protein
Region7	PEP-dependent dihydroxyacetone kinase 2, ADP-binding subunit DhaL	other	0.378487	0.538016	ID=BJEIHDPM_04472,eC_number=2.7.1.121,Name=dhaL-2,dbxref=COG:COG2376,gene=dhaL-2,inference=ab initio prediction:Prodigal:2.6,similar to AA sequence:UniProtKB:Q92EU3,locus_tag=BJEIHDPM_04472,product=PEP-dependent dihydroxyacetone kinase 2%2C ADP-binding subunit DhaL
Region7	PTS-dependent dihydroxyacetone kinase 2, dihydroxyacetone-binding subunit DhaK	other	-0.10069	0.95996	ID=BJEIHDPM_04473,eC_number=2.7.1.121,Name=dhaK-2,dbxref=COG:COG2376,gene=dhaK-2,inference=ab initio prediction:Prodigal:2.6,similar to AA sequence:UniProtKB:Q92EU2,locus_tag=BJEIHDPM_04473,product=PTS-dependent dihydroxyacetone kinase 2%2C dihydroxyacetone-binding subunit DhaK
Region7	Erythritol/L-threitol dehydrogenase	biosynthetic-additional	0.568874	0.175885	ID=BJEIHDPM_04474,eC_number=1.1.1.-,Name=eltD,dbxref=COG:COG1063,gene=eltD,inference=ab initio prediction:Prodigal:2.6,similar to AA sequence:UniProtKB:A0QXD8,locus_tag=BJEIHDPM_04474,product=Erythritol/L-threitol dehydrogenase
Region7	D-threitol-binding protein	transport	0.188122	0.720824	ID=BJEIHDPM_04476,Name=thpA_1,dbxref=COG:COG1879,gene=thpA_1,inference=ab initio prediction:Prodigal:2.6,similar to AA sequence:UniProtKB:A0QYB5,locus_tag=BJEIHDPM_04476,product=D-threitol-binding protein
Region7	Ribose import permease protein RbsC	transport	0.443837	0.219924	ID=BJEIHDPM_04477,Name=rbsC_3,dbxref=COG:COG1172,gene=rbsC_3,inference=ab initio prediction:Prodigal:2.6,similar to AA sequence:UniProtKB:P0AGI1,locus_tag=BJEIHDPM_04477,product=Ribose import permease protein RbsC
Region7	Ribose import ATP-binding protein RbsA	transport	0.84467	0.0574136	ID=BJEIHDPM_04478,eC_number=3.6.3.17,Name=rbsA_2,dbxref=COG:COG1129,gene=rbsA_2,inference=ab initio prediction:Prodigal:2.6,similar to AA sequence:UniProtKB:P04983,locus_tag=BJEIHDPM_04478,product=Ribose import ATP-binding protein RbsA
Region7	Ribose-5-P isomerase B	other	-0.167803	0.688543	ID=BJEIHDPM_04479,eC_number=5.3.1.6,Name=rpiB,dbxref=COG:COG0698,gene=rpiB,inference=ab initio prediction:Prodigal:2.6,similar to AA sequence:UniProtKB:Q92EU5,locus_tag=BJEIHDPM_04479,product=Ribose-5-P isomerase B
Region7	Quinoprotein glucose dehydrogenase	other	0.917707	0.0075909	ID=BJEIHDPM_04481,eC_number=1.1.5.2,Name=gcd_2,dbxref=COG:COG4993,gene=gcd_2,inference=ab initio prediction:Prodigal:2.6,similar to AA sequence:UniProtKB:P15877,locus_tag=BJEIHDPM_04481,product=Quinoprotein glucose dehydrogenase
Region7	hypothetical protein	other	0.249376	0.337456	ID=BJEIHDPM_04482,inference=ab initio prediction:Prodigal:2.6,locus_tag=BJEIHDPM_04482,product=hypothetical protein
Region7	Tyrocidine synthase 3	biosynthetic	0.232477	0.314282	ID=BJEIHDPM_04483,Name=tycC_3,gene=tycC_3,inference=ab initio prediction:Prodigal:2.6,similar to AA sequence:UniProtKB:O30409,locus_tag=BJEIHDPM_04483,product=Tyrocidine synthase 3
Region7	Tyrocidine synthase 3	biosynthetic	1.54462	0.0261124	ID=BJEIHDPM_04484,Name=tycC_4,gene=tycC_4,inference=ab initio prediction:Prodigal:2.6,similar to AA sequence:UniProtKB:O30409,locus_tag=BJEIHDPM_04484,product=Tyrocidine synthase 3
Region7	Macrolide export protein MacA	transport	0.680349	0.0693844	ID=BJEIHDPM_04485,Name=macA_2,dbxref=COG:COG0845,gene=macA_2,inference=ab initio prediction:Prodigal:2.6,similar to AA sequence:UniProtKB:P75830,locus_tag=BJEIHDPM_04485,product=Macrolide export protein MacA
Region7	Macrolide export ATP-binding/permease protein MacB	transport	0.553911	0.200719	ID=BJEIHDPM_04486,eC_number=3.6.3.-,Name=macB_2,dbxref=COG:COG0577,gene=macB_2,inference=ab initio prediction:Prodigal:2.6,similar to AA sequence:UniProtKB:Q0TJH0,locus_tag=BJEIHDPM_04486,product=Macrolide export ATP-binding/permease protein MacB
Region7	hypothetical protein	other	1.87503	0.00513076	ID=BJEIHDPM_04487,inference=ab initio prediction:Prodigal:2.6,locus_tag=BJEIHDPM_04487,product=hypothetical protein
Region7	putative RNA polymerase sigma factor FecI	regulatory	-0.0609671	0.932292	ID=BJEIHDPM_04488,Name=fecI_5,dbxref=COG:COG1595,gene=fecI_5,inference=ab initio prediction:Prodigal:2.6,similar to AA sequence:UniProtKB:P23484,locus_tag=BJEIHDPM_04488,product=putative RNA polymerase sigma factor FecI
Region7	Protein FecR	other	-0.0307484	0.980453	ID=BJEIHDPM_04489,Name=fecR_6,dbxref=COG:COG3712,gene=fecR_6,inference=ab initio prediction:Prodigal:2.6,similar to AA sequence:UniProtKB:P23485,locus_tag=BJEIHDPM_04489,product=Protein FecR
Region7	Ferric-anguibactin receptor FatA	transport	0.323712	0.397195	ID=BJEIHDPM_04490,Name=fatA_3,gene=fatA_3,inference=ab initio prediction:Prodigal:2.6,similar to AA sequence:UniProtKB:P11461,locus_tag=BJEIHDPM_04490,product=Ferric-anguibactin receptor FatA
Region7	Diaminobutyrate--2-oxoglutarate aminotransferase	biosynthetic-additional	0.281595	0.494256	ID=BJEIHDPM_04491,eC_number=2.6.1.76,Name=dat_2,dbxref=COG:COG0160,gene=dat_2,inference=ab initio prediction:Prodigal:2.6,similar to AA sequence:UniProtKB:P56744,locus_tag=BJEIHDPM_04491,product=Diaminobutyrate--2-oxoglutarate aminotransferase
Region7	N(2)-citryl-N(6)-acetyl-N(6)-hydroxylysine synthase	biosynthetic	-0.0107311	0.982214	ID=BJEIHDPM_04492,eC_number=6.3.2.38,Name=iucA,dbxref=COG:COG4264,gene=iucA,inference=ab initio prediction:Prodigal:2.6,similar to AA sequence:UniProtKB:Q76BS7,locus_tag=BJEIHDPM_04492,product=N(2)-citryl-N(6)-acetyl-N(6)-hydroxylysine synthase
Region7	L-glutamyl-[BtrI acyl-carrier protein] decarboxylase	biosynthetic-additional	0.398985	0.318336	ID=BJEIHDPM_04493,eC_number=4.1.1.95,Name=btrK,gene=btrK,inference=ab initio prediction:Prodigal:2.6,similar to AA sequence:UniProtKB:Q2L4H3,locus_tag=BJEIHDPM_04493,product=L-glutamyl-[BtrI acyl-carrier protein
Region7	putative multidrug resistance protein EmrY	transport	-0.278671	0.698808	ID=BJEIHDPM_04494,Name=emrY_3,gene=emrY_3,inference=ab initio prediction:Prodigal:2.6,similar to AA sequence:UniProtKB:P52600,locus_tag=BJEIHDPM_04494,product=putative multidrug resistance protein EmrY
Region7	Aerobactin synthase	biosynthetic	0.979511	0.801847	ID=BJEIHDPM_04495,eC_number=6.3.2.39,Name=iucC_1,dbxref=COG:COG4264,gene=iucC_1,inference=ab initio prediction:Prodigal:2.6,similar to AA sequence:UniProtKB:Q47318,locus_tag=BJEIHDPM_04495,product=Aerobactin synthase
Region7	4-hydroxy-2-oxovalerate aldolase	other	-0.599003	0.478346	ID=BJEIHDPM_04496,eC_number=4.1.3.39,Name=bphF,gene=bphF,inference=ab initio prediction:Prodigal:2.6,similar to AA sequence:UniProtKB:O05151,locus_tag=BJEIHDPM_04496,product=4-hydroxy-2-oxovalerate aldolase
Region7	Aerobactin synthase	biosynthetic	0.599318	0.128235	ID=BJEIHDPM_04497,eC_number=6.3.2.39,Name=iucC_2,dbxref=COG:COG4264,gene=iucC_2,inference=ab initio prediction:Prodigal:2.6,similar to AA sequence:UniProtKB:Q47318,locus_tag=BJEIHDPM_04497,product=Aerobactin synthase
Region7	putative siderophore-binding lipoprotein YfiY	transport	-0.222363	0.785179	ID=BJEIHDPM_04498,Name=yfiY,dbxref=COG:COG0614,gene=yfiY,inference=ab initio prediction:Prodigal:2.6,similar to AA sequence:UniProtKB:O31567,locus_tag=BJEIHDPM_04498,product=putative siderophore-binding lipoprotein YfiY
Region7	putative siderophore transport system permease protein YfiZ	transport	0.602184	0.858715	ID=BJEIHDPM_04499,Name=yfiZ,dbxref=COG:COG0609,gene=yfiZ,inference=ab initio prediction:Prodigal:2.6,similar to AA sequence:UniProtKB:O31568,locus_tag=BJEIHDPM_04499,product=putative siderophore transport system permease protein YfiZ
Region7	putative siderophore transport system permease protein YfhA	transport	2.27493	0.995273	ID=BJEIHDPM_04500,Name=yfhA,dbxref=COG:COG0609,gene=yfhA,inference=ab initio prediction:Prodigal:2.6,similar to AA sequence:UniProtKB:O31569,locus_tag=BJEIHDPM_04500,product=putative siderophore transport system permease protein YfhA
Region7	putative siderophore transport system ATP-binding protein YusV	transport	-0.227482	0.463832	ID=BJEIHDPM_04501,Name=yusV,dbxref=COG:COG1120,gene=yusV,inference=ab initio prediction:Prodigal:2.6,similar to AA sequence:UniProtKB:O32188,locus_tag=BJEIHDPM_04501,product=putative siderophore transport system ATP-binding protein YusV
Region7	4-hydroxy-4-methyl-2-oxoglutarate aldolase/4-carboxy-4-hydroxy-2-oxoadipate aldolase	other	0.85083	0.0419062	ID=BJEIHDPM_04503,eC_number=4.1.3.16,Name=proA_2,gene=proA_2,inference=ab initio prediction:Prodigal:2.6,similar to AA sequence:UniProtKB:Q9AQI0,locus_tag=BJEIHDPM_04503,product=4-hydroxy-4-methyl-2-oxoglutarate aldolase/4-carboxy-4-hydroxy-2-oxoadipate aldolase
Region7	DNA-binding transcriptional regulator NtrC	other	-0.119312	0.978271	ID=BJEIHDPM_04504,Name=glnG_2,dbxref=COG:COG2204,gene=glnG_2,inference=ab initio prediction:Prodigal:2.6,similar to AA sequence:UniProtKB:P41789,locus_tag=BJEIHDPM_04504,product=DNA-binding transcriptional regulator NtrC
Region7	Pectate lyase E	other	-0.013472	0.978583	ID=BJEIHDPM_04505,eC_number=4.2.2.2,Name=pelE,gene=pelE,inference=ab initio prediction:Prodigal:2.6,similar to AA sequence:UniProtKB:P04960,locus_tag=BJEIHDPM_04505,product=Pectate lyase E
Region7	Sorbitol operon regulator	other	-0.0782301	0.899777	ID=BJEIHDPM_04506,Name=sorC,dbxref=COG:COG2390,gene=sorC,inference=ab initio prediction:Prodigal:2.6,similar to AA sequence:UniProtKB:P37078,locus_tag=BJEIHDPM_04506,product=Sorbitol operon regulator
Region7	Sorbitol dehydrogenase	biosynthetic-additional	0.305834	0.513769	ID=BJEIHDPM_04507,eC_number=1.1.1.14,Name=polS_2,gene=polS_2,inference=ab initio prediction:Prodigal:2.6,similar to AA sequence:UniProtKB:Q59787,locus_tag=BJEIHDPM_04507,product=Sorbitol dehydrogenase
Region7	Gluconate 5-dehydrogenase	biosynthetic-additional	-0.00568999	0.988824	ID=BJEIHDPM_04508,eC_number=1.1.1.-,Name=gno,gene=gno,inference=ab initio prediction:Prodigal:2.6,similar to AA sequence:UniProtKB:P50199,locus_tag=BJEIHDPM_04508,product=Gluconate 5-dehydrogenase
Region7	Ribose import ATP-binding protein RbsA	transport	-0.0184501	0.944005	ID=BJEIHDPM_04509,eC_number=3.6.3.17,Name=rbsA_3,dbxref=COG:COG1129,gene=rbsA_3,inference=ab initio prediction:Prodigal:2.6,similar to AA sequence:UniProtKB:P04983,locus_tag=BJEIHDPM_04509,product=Ribose import ATP-binding protein RbsA
Region7	Ribose import binding protein RbsB	transport	0.157502	0.735487	ID=BJEIHDPM_04510,Name=rbsB_2,dbxref=COG:COG1879,gene=rbsB_2,inference=ab initio prediction:Prodigal:2.6,similar to AA sequence:UniProtKB:P44737,locus_tag=BJEIHDPM_04510,product=Ribose import binding protein RbsB
Region7	Ribose import binding protein RbsB	transport	-0.239217	0.754287	ID=BJEIHDPM_04511,Name=rbsB_3,dbxref=COG:COG1879,gene=rbsB_3,inference=ab initio prediction:Prodigal:2.6,similar to AA sequence:UniProtKB:P02925,locus_tag=BJEIHDPM_04511,product=Ribose import binding protein RbsB
Region7	Ribose import permease protein RbsC	transport	0.643854	0.579411	ID=BJEIHDPM_04512,Name=rbsC_4,dbxref=COG:COG1172,gene=rbsC_4,inference=ab initio prediction:Prodigal:2.6,similar to AA sequence:UniProtKB:P0AGI1,locus_tag=BJEIHDPM_04512,product=Ribose import permease protein RbsC
Region8	Transcriptional regulator KdgR	regulatory	0.079611	0.903342	ID=BJEIHDPM_04831,Name=kdgR_2,dbxref=COG:COG1414,gene=kdgR_2,inference=ab initio prediction:Prodigal:2.6,similar to AA sequence:UniProtKB:P76268,locus_tag=BJEIHDPM_04831,product=Transcriptional regulator KdgR
Region8	Spermidine/putrescine import ATP-binding protein PotA	transport	0.186258	0.637095	ID=BJEIHDPM_04832,eC_number=3.6.3.31,Name=potA_7,dbxref=COG:COG3842,gene=potA_7,inference=ab initio prediction:Prodigal:2.6,similar to AA sequence:UniProtKB:P69874,locus_tag=BJEIHDPM_04832,product=Spermidine/putrescine import ATP-binding protein PotA
Region8	Spermidine/putrescine transport system permease protein PotB	transport	0.198812	0.558235	ID=BJEIHDPM_04833,Name=potB,dbxref=COG:COG1176,gene=potB,inference=ab initio prediction:Prodigal:2.6,similar to AA sequence:UniProtKB:P0AFK4,locus_tag=BJEIHDPM_04833,product=Spermidine/putrescine transport system permease protein PotB
Region8	Inner membrane ABC transporter permease protein YdcV	transport	-0.0915471	0.972971	ID=BJEIHDPM_04834,Name=ydcV_4,gene=ydcV_4,inference=ab initio prediction:Prodigal:2.6,similar to AA sequence:UniProtKB:P0AFR9,locus_tag=BJEIHDPM_04834,product=Inner membrane ABC transporter permease protein YdcV
Region8	Hydrogen cyanide synthase subunit HcnA	biosynthetic	0.286988	0.598437	ID=BJEIHDPM_04835,eC_number=1.4.99.5,Name=hcnA,gene=hcnA,inference=ab initio prediction:Prodigal:2.6,similar to AA sequence:UniProtKB:O85226,locus_tag=BJEIHDPM_04835,product=Hydrogen cyanide synthase subunit HcnA
Region8	Hydrogen cyanide synthase subunit HcnB	biosynthetic	0.473694	0.647314	ID=BJEIHDPM_04836,eC_number=1.4.99.5,Name=hcnB_2,gene=hcnB_2,inference=ab initio prediction:Prodigal:2.6,similar to AA sequence:UniProtKB:Q9I1S2,locus_tag=BJEIHDPM_04836,product=Hydrogen cyanide synthase subunit HcnB
Region8	4-methylaminobutanoate oxidase (formaldehyde-forming)	biosynthetic	0.345656	0.446167	ID=BJEIHDPM_04837,eC_number=1.5.3.19,Name=abo_3,gene=abo_3,inference=ab initio prediction:Prodigal:2.6,similar to AA sequence:UniProtKB:Q8GAI3,locus_tag=BJEIHDPM_04837,product=4-methylaminobutanoate oxidase (formaldehyde-forming)
Region8	putative protein	other	-0.244117	0.942832	ID=BJEIHDPM_04838,dbxref=COG:COG1840,inference=ab initio prediction:Prodigal:2.6,similar to AA sequence:UniProtKB:P43951,locus_tag=BJEIHDPM_04838,product=putative protein
Region8	K(+)/H(+) antiporter NhaP	other	-0.151785	0.853007	ID=BJEIHDPM_04839,Name=nhaP_2,gene=nhaP_2,inference=ab initio prediction:Prodigal:2.6,similar to AA sequence:UniProtKB:Q0ZAH6,locus_tag=BJEIHDPM_04839,product=K(+)/H(+) antiporter NhaP
Region8	GTP 3',8-cyclase	biosynthetic-additional	-0.146621	0.75414	ID=BJEIHDPM_04840,eC_number=4.1.99.22,Name=moaA,gene=moaA,inference=ab initio prediction:Prodigal:2.6,similar to AA sequence:UniProtKB:Q44118,locus_tag=BJEIHDPM_04840,product=GTP 3'%2C8-cyclase
Region8	hypothetical protein	other	-0.109944	0.91061	ID=BJEIHDPM_04841,inference=ab initio prediction:Prodigal:2.6,locus_tag=BJEIHDPM_04841,product=hypothetical protein
BGC: biosynthetic gene cluster, * Function determined by antiSMASH

## Sheet: Table S5 - BGC Tn-seq Col-0
Table S5 - Fold change of BGC-associated mutants 3 days after Col-0 infection vs inoculum
Region	Product	Function*	Log2(FoldChange)	Adjusted p-value	Annotation
Region1	Putative hydro-lyase	other	0.753071	0.386002	ID=BJEIHDPM_00046,eC_number=4.2.1.-,dbxref=COG:COG4336,inference=ab initio prediction:Prodigal:2.6,similar to AA sequence:UniProtKB:Q87UC6,locus_tag=BJEIHDPM_00046,product=Putative hydro-lyase
Region1	hypothetical protein	other	-0.131904	0.749549	ID=BJEIHDPM_00047,inference=ab initio prediction:Prodigal:2.6,similar to AA sequence:UniProtKB:Q53WG6,locus_tag=BJEIHDPM_00047,note=UPF0271 protein TTHB195,product=hypothetical protein
Region1	hypothetical protein	other	0.417879	0.156721	ID=BJEIHDPM_00048,inference=ab initio prediction:Prodigal:2.6,locus_tag=BJEIHDPM_00048,product=hypothetical protein
Region1	HTH-type transcriptional repressor RspR	regulatory	0.286381	0.452773	ID=BJEIHDPM_00049,Name=rspR_1,dbxref=COG:COG1802,gene=rspR_1,inference=ab initio prediction:Prodigal:2.6,similar to AA sequence:UniProtKB:P0ACM2,locus_tag=BJEIHDPM_00049,product=HTH-type transcriptional repressor RspR
Region1	Chromate transport protein	other	0.4125	0.239467	ID=BJEIHDPM_00050,Name=chrA,gene=chrA,inference=ab initio prediction:Prodigal:2.6,similar to AA sequence:UniProtKB:P14285,locus_tag=BJEIHDPM_00050,product=Chromate transport protein
Region1	hypothetical protein	regulatory	0.771711	0.20661	ID=BJEIHDPM_00051,inference=ab initio prediction:Prodigal:2.6,locus_tag=BJEIHDPM_00051,product=hypothetical protein
Region1	Glutathione S-transferase GST-6.0	biosynthetic-additional	0.475304	0.183996	ID=BJEIHDPM_00052,eC_number=2.5.1.18,Name=gstB_1,dbxref=COG:COG0625,gene=gstB_1,inference=ab initio prediction:Prodigal:2.6,similar to AA sequence:UniProtKB:P15214,locus_tag=BJEIHDPM_00052,product=Glutathione S-transferase GST-6.0
Region1	hypothetical protein	other	0.27929	0.411527	ID=BJEIHDPM_00053,inference=ab initio prediction:Prodigal:2.6,locus_tag=BJEIHDPM_00053,product=hypothetical protein
Region1	hypothetical protein	other	1.57837	0.836816	ID=BJEIHDPM_00054,inference=ab initio prediction:Prodigal:2.6,locus_tag=BJEIHDPM_00054,product=hypothetical protein
Region1	hypothetical protein	other	0.383829	0.388403	ID=BJEIHDPM_00055,inference=ab initio prediction:Prodigal:2.6,locus_tag=BJEIHDPM_00055,product=hypothetical protein
Region1	N-ethylmaleimide reductase	biosynthetic-additional	0.699165	0.0070371	ID=BJEIHDPM_00056,eC_number=1.-.-.-,Name=nemA_1,dbxref=COG:COG1902,gene=nemA_1,inference=ab initio prediction:Prodigal:2.6,similar to AA sequence:UniProtKB:P77258,locus_tag=BJEIHDPM_00056,product=N-ethylmaleimide reductase
Region1	HTH-type transcriptional regulator PgrR	regulatory	-0.151981	0.871313	ID=BJEIHDPM_00057,Name=pgrR_1,gene=pgrR_1,inference=ab initio prediction:Prodigal:2.6,similar to AA sequence:UniProtKB:P77333,locus_tag=BJEIHDPM_00057,product=HTH-type transcriptional regulator PgrR
Region1	hypothetical protein	regulatory	-0.327016	0.49263	ID=BJEIHDPM_00058,inference=ab initio prediction:Prodigal:2.6,locus_tag=BJEIHDPM_00058,product=hypothetical protein
Region1	hypothetical protein	biosynthetic-additional	0.21173	0.591537	ID=BJEIHDPM_00059,inference=ab initio prediction:Prodigal:2.6,locus_tag=BJEIHDPM_00059,product=hypothetical protein
Region1	hypothetical protein	other	1.10493	0.0329054	ID=BJEIHDPM_00060,inference=ab initio prediction:Prodigal:2.6,locus_tag=BJEIHDPM_00060,product=hypothetical protein
Region1	hypothetical protein	other	0.530975	0.175708	ID=BJEIHDPM_00061,inference=ab initio prediction:Prodigal:2.6,locus_tag=BJEIHDPM_00061,product=hypothetical protein
Region1	Carboxylesterase NlhH	biosynthetic-additional	0.757984	0.0644017	ID=BJEIHDPM_00062,eC_number=3.1.1.1,Name=nlhH_1,dbxref=COG:COG0657,gene=nlhH_1,inference=ab initio prediction:Prodigal:2.6,similar to AA sequence:UniProtKB:P9WK87,locus_tag=BJEIHDPM_00062,product=Carboxylesterase NlhH
Region1	L-methionine sulfoximine/L-methionine sulfone acetyltransferase	biosynthetic-additional	1.04828	0.0142303	ID=BJEIHDPM_00063,eC_number=2.3.1.-,Name=pitA_1,dbxref=COG:COG1247,gene=pitA_1,inference=ab initio prediction:Prodigal:2.6,similar to AA sequence:UniProtKB:Q9HUU7,locus_tag=BJEIHDPM_00063,product=L-methionine sulfoximine/L-methionine sulfone acetyltransferase
Region1	Alpha-ketoglutarate-dependent taurine dioxygenase	biosynthetic-additional	0.324059	0.446373	ID=BJEIHDPM_00064,eC_number=1.14.11.17,Name=tauD_1,dbxref=COG:COG2175,gene=tauD_1,inference=ab initio prediction:Prodigal:2.6,similar to AA sequence:UniProtKB:P37610,locus_tag=BJEIHDPM_00064,product=Alpha-ketoglutarate-dependent taurine dioxygenase
Region1	Protein MbtH	biosynthetic-additional	0.509205	0.241686	ID=BJEIHDPM_00065,Name=mbtH_1,dbxref=COG:COG3251,gene=mbtH_1,inference=ab initio prediction:Prodigal:2.6,similar to AA sequence:UniProtKB:P9WIP5,locus_tag=BJEIHDPM_00065,product=Protein MbtH
Region1	Surfactin synthase subunit 2	biosynthetic	0.309579	0.22325	ID=BJEIHDPM_00066,Name=srfAB,gene=srfAB,inference=ab initio prediction:Prodigal:2.6,similar to AA sequence:UniProtKB:Q04747,locus_tag=BJEIHDPM_00066,product=Surfactin synthase subunit 2
Region1	Tyrocidine synthase 3	biosynthetic	0.419311	0.172434	ID=BJEIHDPM_00067,Name=tycC_1,gene=tycC_1,inference=ab initio prediction:Prodigal:2.6,similar to AA sequence:UniProtKB:O30409,locus_tag=BJEIHDPM_00067,product=Tyrocidine synthase 3
Region1	Gramicidin S synthase 2	biosynthetic	0.694362	0.00284777	ID=BJEIHDPM_00068,Name=grsB,gene=grsB,inference=ab initio prediction:Prodigal:2.6,similar to AA sequence:UniProtKB:P0C064,locus_tag=BJEIHDPM_00068,product=Gramicidin S synthase 2
Region1	Extracellular serine protease	biosynthetic-additional	0.135148	0.668126	ID=BJEIHDPM_00069,eC_number=3.4.21.-,inference=ab initio prediction:Prodigal:2.6,similar to AA sequence:UniProtKB:P09489,locus_tag=BJEIHDPM_00069,product=Extracellular serine protease
Region1	Extracellular serine protease	biosynthetic-additional	0.912914	0.387489	ID=BJEIHDPM_00070,eC_number=3.4.21.-,inference=ab initio prediction:Prodigal:2.6,similar to AA sequence:UniProtKB:P09489,locus_tag=BJEIHDPM_00070,product=Extracellular serine protease
Region1	Ferric-pseudobactin BN7/BN8 receptor	transport	0.522813	0.114327	ID=BJEIHDPM_00071,Name=pupB,gene=pupB,inference=ab initio prediction:Prodigal:2.6,similar to AA sequence:UniProtKB:P38047,locus_tag=BJEIHDPM_00071,product=Ferric-pseudobactin BN7/BN8 receptor
Region1	Ice nucleation protein	other	0.706887	0.00285731	ID=BJEIHDPM_00072,Name=inaZ,gene=inaZ,inference=ab initio prediction:Prodigal:2.6,similar to AA sequence:UniProtKB:P06620,locus_tag=BJEIHDPM_00072,product=Ice nucleation protein
Region1	Aspartate carbamoyltransferase	biosynthetic-additional	0.0665414	0.9865	ID=BJEIHDPM_00073,eC_number=2.1.3.2,Name=pyrB_1,dbxref=COG:COG0540,gene=pyrB_1,inference=ab initio prediction:Prodigal:2.6,similar to AA sequence:UniProtKB:Q8ZB39,locus_tag=BJEIHDPM_00073,product=Aspartate carbamoyltransferase
Region1	NH(3)-dependent NAD(+) synthetase	other	0.833391	0.0278472	ID=BJEIHDPM_00074,eC_number=6.3.1.5,Name=nadE_1,dbxref=COG:COG0171,gene=nadE_1,inference=ab initio prediction:Prodigal:2.6,similar to AA sequence:UniProtKB:Q9HUP3,locus_tag=BJEIHDPM_00074,product=NH(3)-dependent NAD(+) synthetase
Region1	Nicotinate phosphoribosyltransferase 2	other	0.370597	0.380745	ID=BJEIHDPM_00075,eC_number=6.3.4.21,Name=pncB2_1,dbxref=COG:COG1488,gene=pncB2_1,inference=ab initio prediction:Prodigal:2.6,similar to AA sequence:UniProtKB:Q9HW26,locus_tag=BJEIHDPM_00075,product=Nicotinate phosphoribosyltransferase 2
Region1	Nicotinamidase	other	-0.432056	0.678046	ID=BJEIHDPM_00076,eC_number=3.5.1.19,Name=pncA,dbxref=COG:COG1335,gene=pncA,inference=ab initio prediction:Prodigal:2.6,similar to AA sequence:UniProtKB:P21369,locus_tag=BJEIHDPM_00076,product=Nicotinamidase
Region1	Nicotinate-nucleotide adenylyltransferase	biosynthetic-additional	-0.363874	0.468733	ID=BJEIHDPM_00077,eC_number=2.7.7.18,Name=nadD_1,dbxref=COG:COG1057,gene=nadD_1,inference=ab initio prediction:Prodigal:2.6,similar to AA sequence:UniProtKB:P54455,locus_tag=BJEIHDPM_00077,product=Nicotinate-nucleotide adenylyltransferase
Region2	hypothetical protein	other	0.040205	0.825736	ID=BJEIHDPM_00269,inference=ab initio prediction:Prodigal:2.6,locus_tag=BJEIHDPM_00269,product=hypothetical protein
Region2	Chondroitinase-AC	other	0.581307	0.0032334	ID=BJEIHDPM_00270,eC_number=4.2.2.5,Name=cslA,gene=cslA,inference=ab initio prediction:Prodigal:2.6,similar to AA sequence:UniProtKB:Q59288,locus_tag=BJEIHDPM_00270,product=Chondroitinase-AC
Region2	Asparagine synthetase [glutamine-hydrolyzing	biosynthetic	0.345742	0.320989	ID=BJEIHDPM_00271,eC_number=6.3.5.4,Name=asnB,dbxref=COG:COG0367,gene=asnB,inference=ab initio prediction:Prodigal:2.6,similar to AA sequence:UniProtKB:P54420,locus_tag=BJEIHDPM_00271,product=Asparagine synthetase [glutamine-hydrolyzing
Region2	Cyanophycin synthetase	biosynthetic	0.250889	0.585045	ID=BJEIHDPM_00272,eC_number=6.3.2.29,Name=cphA,dbxref=COG:COG0769,gene=cphA,inference=ab initio prediction:Prodigal:2.6,similar to AA sequence:UniProtKB:O86109,locus_tag=BJEIHDPM_00272,product=Cyanophycin synthetase
Region2	Glutamyl aminopeptidase	biosynthetic	1.11754	0.000295564	ID=BJEIHDPM_00273,eC_number=3.4.11.7,Name=pepA_1,dbxref=COG:COG1363,gene=pepA_1,inference=ab initio prediction:Prodigal:2.6,similar to AA sequence:UniProtKB:Q48677,locus_tag=BJEIHDPM_00273,product=Glutamyl aminopeptidase
Region2	hypothetical protein	other	0.189041	0.833432	ID=BJEIHDPM_00274,inference=ab initio prediction:Prodigal:2.6,similar to AA sequence:UniProtKB:Q9HYE3,locus_tag=BJEIHDPM_00274,note=UPF0270 protein PA3463,product=hypothetical protein
Region2	Carbon storage regulator	other	0.446763	0.311064	ID=BJEIHDPM_00275,Name=csrA,dbxref=COG:COG1551,gene=csrA,inference=ab initio prediction:Prodigal:2.6,similar to AA sequence:UniProtKB:P69913,locus_tag=BJEIHDPM_00275,product=Carbon storage regulator
Region2	putative oxidoreductase EphD	biosynthetic-additional	1.32359	0.950244	ID=BJEIHDPM_00276,eC_number=1.-.-.-,Name=ephD,dbxref=COG:COG1028,gene=ephD,inference=ab initio prediction:Prodigal:2.6,similar to AA sequence:UniProtKB:P9WGS3,locus_tag=BJEIHDPM_00276,product=putative oxidoreductase EphD
Region2	hypothetical protein	other	0.489081	0.262847	ID=BJEIHDPM_00277,inference=ab initio prediction:Prodigal:2.6,locus_tag=BJEIHDPM_00277,product=hypothetical protein
Region2	hypothetical protein	other	-0.860093	0.12313	ID=BJEIHDPM_00278,inference=ab initio prediction:Prodigal:2.6,locus_tag=BJEIHDPM_00278,product=hypothetical protein
Region2	Cation/acetate symporter ActP	other	0.168853	0.5382	ID=BJEIHDPM_00279,Name=actP,dbxref=COG:COG4147,gene=actP,inference=ab initio prediction:Prodigal:2.6,similar to AA sequence:UniProtKB:P32705,locus_tag=BJEIHDPM_00279,product=Cation/acetate symporter ActP
Region2	Inner membrane protein YjcH	other	0.573915	0.153819	ID=BJEIHDPM_00280,Name=yjcH,dbxref=COG:COG3162,gene=yjcH,inference=ab initio prediction:Prodigal:2.6,similar to AA sequence:UniProtKB:P0AF54,locus_tag=BJEIHDPM_00280,product=Inner membrane protein YjcH
Region3	hypothetical protein	other	-0.162141	0.743916	ID=BJEIHDPM_01667,inference=ab initio prediction:Prodigal:2.6,locus_tag=BJEIHDPM_01667,product=hypothetical protein
Region3	Outer membrane protein A	other	0.578544	0.0152117	ID=BJEIHDPM_01668,Name=ompA,gene=ompA,inference=ab initio prediction:Prodigal:2.6,similar to AA sequence:UniProtKB:P38399,locus_tag=BJEIHDPM_01668,product=Outer membrane protein A
Region3	Protein hcp1	other	0.0949905	0.749549	ID=BJEIHDPM_01669,Name=hcp1_2,dbxref=COG:COG3157,gene=hcp1_2,inference=ab initio prediction:Prodigal:2.6,similar to AA sequence:UniProtKB:Q9I747,locus_tag=BJEIHDPM_01669,product=Protein hcp1
Region3	hypothetical protein	other	0.490994	0.0953184	ID=BJEIHDPM_01670,inference=ab initio prediction:Prodigal:2.6,locus_tag=BJEIHDPM_01670,product=hypothetical protein
Region3	hypothetical protein	other	0.0917773	0.99251	ID=BJEIHDPM_01671,inference=ab initio prediction:Prodigal:2.6,locus_tag=BJEIHDPM_01671,product=hypothetical protein
Region3	hypothetical protein	other	-0.102404	0.759493	ID=BJEIHDPM_01672,inference=ab initio prediction:Prodigal:2.6,locus_tag=BJEIHDPM_01672,product=hypothetical protein
Region3	Biofilm dispersion protein BdlA	other	0.077284	0.846528	ID=BJEIHDPM_01673,Name=bdlA_4,dbxref=COG:COG0840,gene=bdlA_4,inference=ab initio prediction:Prodigal:2.6,similar to AA sequence:UniProtKB:Q9I3S1,locus_tag=BJEIHDPM_01673,product=Biofilm dispersion protein BdlA
Region3	Protein YdgA	other	0.438328	0.229341	ID=BJEIHDPM_01674,Name=ydgA,dbxref=COG:COG5339,gene=ydgA,inference=ab initio prediction:Prodigal:2.6,similar to AA sequence:UniProtKB:P77804,locus_tag=BJEIHDPM_01674,product=Protein YdgA
Region3	Validoxylamine A 7'-phosphate phosphatase	biosynthetic-additional	0.283474	0.427429	ID=BJEIHDPM_01675,eC_number=3.1.3.101,Name=vldH,gene=vldH,inference=ab initio prediction:Prodigal:2.6,similar to AA sequence:UniProtKB:Q15JF8,locus_tag=BJEIHDPM_01675,product=Validoxylamine A 7'-phosphate phosphatase
Region3	hypothetical protein	other	0.00528072	0.981909	ID=BJEIHDPM_01676,inference=ab initio prediction:Prodigal:2.6,locus_tag=BJEIHDPM_01676,product=hypothetical protein
Region3	L-glyceraldehyde 3-phosphate reductase	biosynthetic-additional	0.781124	0.0231865	ID=BJEIHDPM_01677,eC_number=1.1.1.-,Name=gpr_2,dbxref=COG:COG0667,gene=gpr_2,inference=ab initio prediction:Prodigal:2.6,similar to AA sequence:UniProtKB:Q46851,locus_tag=BJEIHDPM_01677,product=L-glyceraldehyde 3-phosphate reductase
Region3	putative D-xylose utilization operon transcriptional repressor	regulatory	-0.0444339	0.983658	ID=BJEIHDPM_01678,Name=gntR_2,gene=gntR_2,inference=ab initio prediction:Prodigal:2.6,similar to AA sequence:UniProtKB:Q8GAL4,locus_tag=BJEIHDPM_01678,product=putative D-xylose utilization operon transcriptional repressor
Region3	hypothetical protein	other	0.776999	0.546909	ID=BJEIHDPM_01679,inference=ab initio prediction:Prodigal:2.6,locus_tag=BJEIHDPM_01679,product=hypothetical protein
Region3	hypothetical protein	biosynthetic-additional	0.469971	0.150867	ID=BJEIHDPM_01680,inference=ab initio prediction:Prodigal:2.6,locus_tag=BJEIHDPM_01680,product=hypothetical protein
Region3	Linear gramicidin synthase subunit D	biosynthetic	0.76528	0.00433009	ID=BJEIHDPM_01681,Name=lgrD,gene=lgrD,inference=ab initio prediction:Prodigal:2.6,similar to AA sequence:UniProtKB:Q70LM4,locus_tag=BJEIHDPM_01681,product=Linear gramicidin synthase subunit D
Region3	hypothetical protein	other	-0.462643	0.227438	ID=BJEIHDPM_01682,inference=ab initio prediction:Prodigal:2.6,locus_tag=BJEIHDPM_01682,product=hypothetical protein
Region3	Acetyl-CoA:oxalate CoA-transferase	biosynthetic-additional	-0.162543	0.635786	ID=BJEIHDPM_01689,eC_number=2.8.3.19,Name=uctC,gene=uctC,inference=ab initio prediction:Prodigal:2.6,similar to AA sequence:UniProtKB:A9X6P9,locus_tag=BJEIHDPM_01689,product=Acetyl-CoA:oxalate CoA-transferase
Region3	Acyl-CoA dehydrogenase	biosynthetic-additional	0.173543	0.607321	ID=BJEIHDPM_01690,eC_number=1.3.99.-,Name=mmgC_2,dbxref=COG:COG1960,gene=mmgC_2,inference=ab initio prediction:Prodigal:2.6,similar to AA sequence:UniProtKB:P45857,locus_tag=BJEIHDPM_01690,product=Acyl-CoA dehydrogenase
Region3	Glycine cleavage system transcriptional activator	regulatory	0.0794845	0.828648	ID=BJEIHDPM_01691,Name=gcvA_3,gene=gcvA_3,inference=ab initio prediction:Prodigal:2.6,similar to AA sequence:UniProtKB:P0A9F6,locus_tag=BJEIHDPM_01691,product=Glycine cleavage system transcriptional activator
Region3	NAD(P) transhydrogenase subunit alpha part 1	other	-0.200927	0.732964	ID=BJEIHDPM_01692,eC_number=1.6.1.2,Name=pntAA,dbxref=COG:COG3288,gene=pntAA,inference=ab initio prediction:Prodigal:2.6,similar to AA sequence:UniProtKB:Q2RSB2,locus_tag=BJEIHDPM_01692,product=NAD(P) transhydrogenase subunit alpha part 1
Region3	NAD(P) transhydrogenase subunit alpha	other	-0.234793	0.594037	ID=BJEIHDPM_01693,eC_number=1.6.1.2,Name=pntA,dbxref=COG:COG3288,gene=pntA,inference=ab initio prediction:Prodigal:2.6,similar to AA sequence:UniProtKB:Q9ALA2,locus_tag=BJEIHDPM_01693,product=NAD(P) transhydrogenase subunit alpha
Region3	NAD(P) transhydrogenase subunit beta	other	0.106187	0.79368	ID=BJEIHDPM_01694,eC_number=1.6.1.2,Name=pntB,dbxref=COG:COG1282,gene=pntB,inference=ab initio prediction:Prodigal:2.6,similar to AA sequence:UniProtKB:Q2RSB4,locus_tag=BJEIHDPM_01694,product=NAD(P) transhydrogenase subunit beta
Region3	Succinyl-CoA:coenzyme A transferase	other	-0.111198	0.835856	ID=BJEIHDPM_01695,eC_number=2.8.3.-,Name=cat1,dbxref=COG:COG0427,gene=cat1,inference=ab initio prediction:Prodigal:2.6,similar to AA sequence:UniProtKB:P38946,locus_tag=BJEIHDPM_01695,product=Succinyl-CoA:coenzyme A transferase
Region3	hypothetical protein	other	0.944177	0.0404746	ID=BJEIHDPM_01696,inference=ab initio prediction:Prodigal:2.6,locus_tag=BJEIHDPM_01696,product=hypothetical protein
Region3	hypothetical protein	other	0.245873	0.394625	ID=BJEIHDPM_01697,inference=ab initio prediction:Prodigal:2.6,locus_tag=BJEIHDPM_01697,product=hypothetical protein
Region3	hypothetical protein	other	0.12245	0.868673	ID=BJEIHDPM_01698,inference=ab initio prediction:Prodigal:2.6,locus_tag=BJEIHDPM_01698,product=hypothetical protein
Region3	hypothetical protein	other	0.491696	0.207351	ID=BJEIHDPM_01699,inference=ab initio prediction:Prodigal:2.6,locus_tag=BJEIHDPM_01699,product=hypothetical protein
Region3	hypothetical protein	other	0.203908	0.47423	ID=BJEIHDPM_01700,inference=ab initio prediction:Prodigal:2.6,locus_tag=BJEIHDPM_01700,product=hypothetical protein
Region3	hypothetical protein	other	0.290459	0.506863	ID=BJEIHDPM_01701,inference=ab initio prediction:Prodigal:2.6,locus_tag=BJEIHDPM_01701,product=hypothetical protein
Region3	hypothetical protein	other	0.0882603	0.784478	ID=BJEIHDPM_01702,inference=ab initio prediction:Prodigal:2.6,locus_tag=BJEIHDPM_01702,product=hypothetical protein
Region4	Glutathione transport system permease protein GsiC	transport	0.327323	0.458983	ID=BJEIHDPM_02130,Name=gsiC_2,dbxref=COG:COG0601,gene=gsiC_2,inference=ab initio prediction:Prodigal:2.6,similar to AA sequence:UniProtKB:P75798,locus_tag=BJEIHDPM_02130,product=Glutathione transport system permease protein GsiC
Region4	putative D,D-dipeptide transport system permease protein DdpC	transport	0.683612	0.127708	ID=BJEIHDPM_02131,Name=ddpC_2,dbxref=COG:COG1173,gene=ddpC_2,inference=ab initio prediction:Prodigal:2.6,similar to AA sequence:UniProtKB:P77463,locus_tag=BJEIHDPM_02131,product=putative D%2CD-dipeptide transport system permease protein DdpC
Region4	Glutathione import ATP-binding protein GsiA	transport	0.761477	0.993696	ID=BJEIHDPM_02132,eC_number=3.6.3.-,Name=gsiA_2,dbxref=COG:COG1123,gene=gsiA_2,inference=ab initio prediction:Prodigal:2.6,similar to AA sequence:UniProtKB:P75796,locus_tag=BJEIHDPM_02132,product=Glutathione import ATP-binding protein GsiA
Region4	Hydrogen cyanide synthase subunit HcnB	biosynthetic	0.175362	0.635786	ID=BJEIHDPM_02134,eC_number=1.4.99.5,Name=hcnB_1,gene=hcnB_1,inference=ab initio prediction:Prodigal:2.6,similar to AA sequence:UniProtKB:Q9I1S2,locus_tag=BJEIHDPM_02134,product=Hydrogen cyanide synthase subunit HcnB
Region4	4-methylaminobutanoate oxidase (formaldehyde-forming)	biosynthetic	0.0208415	0.994646	ID=BJEIHDPM_02135,eC_number=1.5.3.19,Name=abo_1,gene=abo_1,inference=ab initio prediction:Prodigal:2.6,similar to AA sequence:UniProtKB:Q8GAI3,locus_tag=BJEIHDPM_02135,product=4-methylaminobutanoate oxidase (formaldehyde-forming)
Region4	Acetylornithine deacetylase	biosynthetic-additional	0.321498	0.622062	ID=BJEIHDPM_02136,eC_number=3.5.1.16,Name=argE_2,dbxref=COG:COG0624,gene=argE_2,inference=ab initio prediction:Prodigal:2.6,similar to AA sequence:UniProtKB:P23908,locus_tag=BJEIHDPM_02136,product=Acetylornithine deacetylase
Region4	Glutarate-semialdehyde dehydrogenase DavD	biosynthetic-additional	-0.13427	0.880931	ID=BJEIHDPM_02137,eC_number=1.2.1.20,Name=davD_1,dbxref=COG:COG1012,gene=davD_1,inference=ab initio prediction:Prodigal:2.6,similar to AA sequence:UniProtKB:Q9I6M5,locus_tag=BJEIHDPM_02137,product=Glutarate-semialdehyde dehydrogenase DavD
Region4	Gamma-glutamylputrescine synthetase PuuA	other	0.279821	0.589359	ID=BJEIHDPM_02138,eC_number=6.3.1.11,Name=puuA_1,dbxref=COG:COG0174,gene=puuA_1,inference=ab initio prediction:Prodigal:2.6,similar to AA sequence:UniProtKB:P78061,locus_tag=BJEIHDPM_02138,product=Gamma-glutamylputrescine synthetase PuuA
Region4	hypothetical protein	other	0.1363	0.787496	ID=BJEIHDPM_02139,inference=ab initio prediction:Prodigal:2.6,locus_tag=BJEIHDPM_02139,product=hypothetical protein
Region5	ATP-dependent dethiobiotin synthetase BioD 1	other	-0.669112	0.0686897	ID=BJEIHDPM_02347,eC_number=6.3.3.3,Name=bioD1,dbxref=COG:COG0132,gene=bioD1,inference=ab initio prediction:Prodigal:2.6,similar to AA sequence:UniProtKB:P13000,locus_tag=BJEIHDPM_02347,product=ATP-dependent dethiobiotin synthetase BioD 1
Region5	hypothetical protein	other	0.756363	0.157069	ID=BJEIHDPM_02348,inference=ab initio prediction:Prodigal:2.6,locus_tag=BJEIHDPM_02348,product=hypothetical protein
Region5	3-methylmercaptopropionyl-CoA dehydrogenase	biosynthetic-additional	-0.551552	0.0827704	ID=BJEIHDPM_02349,eC_number=1.3.8.-,Name=dmdC_2,dbxref=COG:COG1960,gene=dmdC_2,inference=ab initio prediction:Prodigal:2.6,similar to AA sequence:UniProtKB:Q5LLW7,locus_tag=BJEIHDPM_02349,product=3-methylmercaptopropionyl-CoA dehydrogenase
Region5	Diguanylate cyclase VdcA	biosynthetic-additional	0.0328199	0.815331	ID=BJEIHDPM_02350,eC_number=2.7.7.65,Name=vdcA,gene=vdcA,inference=ab initio prediction:Prodigal:2.6,similar to AA sequence:UniProtKB:Q9KKZ4,locus_tag=BJEIHDPM_02350,product=Diguanylate cyclase VdcA
Region5	3-methylmercaptopropionyl-CoA dehydrogenase	biosynthetic-additional	-0.0948788	0.76842	ID=BJEIHDPM_02351,eC_number=1.3.8.-,Name=dmdC_3,dbxref=COG:COG1960,gene=dmdC_3,inference=ab initio prediction:Prodigal:2.6,similar to AA sequence:UniProtKB:Q5LLW7,locus_tag=BJEIHDPM_02351,product=3-methylmercaptopropionyl-CoA dehydrogenase
Region5	hypothetical protein	other	0.711278	0.117185	ID=BJEIHDPM_02352,inference=ab initio prediction:Prodigal:2.6,locus_tag=BJEIHDPM_02352,product=hypothetical protein
Region5	Dipeptidyl aminopeptidase BIII	biosynthetic-additional	1.17337	0.486852	ID=BJEIHDPM_02353,eC_number=3.4.14.-,Name=dapb3,gene=dapb3,inference=ab initio prediction:Prodigal:2.6,similar to AA sequence:UniProtKB:V5YMB3,locus_tag=BJEIHDPM_02353,product=Dipeptidyl aminopeptidase BIII
Region5	Sporulation killing factor maturation protein SkfB	biosynthetic	0.107258	0.745895	ID=BJEIHDPM_02354,eC_number=1.21.98.-,Name=skfB,dbxref=COG:COG0535,gene=skfB,inference=ab initio prediction:Prodigal:2.6,similar to AA sequence:UniProtKB:O31423,locus_tag=BJEIHDPM_02354,product=Sporulation killing factor maturation protein SkfB
Region5	Coenzyme PQQ synthesis protein D	biosynthetic	-0.315724	0.519362	ID=BJEIHDPM_02355,Name=pqqD,gene=pqqD,inference=ab initio prediction:Prodigal:2.6,similar to AA sequence:UniProtKB:Q8P6M8,locus_tag=BJEIHDPM_02355,product=Coenzyme PQQ synthesis protein D
Region5	Pyrroloquinoline-quinone synthase	biosynthetic	0.374793	0.266829	ID=BJEIHDPM_02356,eC_number=1.3.3.11,Name=pqqC,dbxref=COG:COG5424,gene=pqqC,inference=ab initio prediction:Prodigal:2.6,similar to AA sequence:UniProtKB:P27505,locus_tag=BJEIHDPM_02356,product=Pyrroloquinoline-quinone synthase
Region5	Coenzyme PQQ synthesis protein B	other	0.0925383	0.836378	ID=BJEIHDPM_02357,Name=pqqB,dbxref=COG:COG1235,gene=pqqB,inference=ab initio prediction:Prodigal:2.6,similar to AA sequence:UniProtKB:Q88QV5,locus_tag=BJEIHDPM_02357,product=Coenzyme PQQ synthesis protein B
Region5	Protease 3	biosynthetic-additional	0.0031265	0.985804	ID=BJEIHDPM_02358,eC_number=3.4.24.55,Name=ptrA,dbxref=COG:COG1025,gene=ptrA,inference=ab initio prediction:Prodigal:2.6,similar to AA sequence:UniProtKB:P05458,locus_tag=BJEIHDPM_02358,product=Protease 3
Region5	(R)-stereoselective amidase	biosynthetic-additional	-0.247289	0.568611	ID=BJEIHDPM_02359,eC_number=3.5.1.100,Name=ramA,gene=ramA,inference=ab initio prediction:Prodigal:2.6,similar to AA sequence:UniProtKB:Q75SP7,locus_tag=BJEIHDPM_02359,product=(R)-stereoselective amidase
Region5	Tryptophan 2-monooxygenase	other	-0.735822	0.0486398	ID=BJEIHDPM_02360,eC_number=1.13.12.3,Name=iaaM,gene=iaaM,inference=ab initio prediction:Prodigal:2.6,similar to AA sequence:UniProtKB:P06617,locus_tag=BJEIHDPM_02360,product=Tryptophan 2-monooxygenase
Region5	Leucine-responsive regulatory protein	regulatory	0.185115	0.772555	ID=BJEIHDPM_02361,Name=lrp_4,dbxref=COG:COG1522,gene=lrp_4,inference=ab initio prediction:Prodigal:2.6,similar to AA sequence:UniProtKB:P0ACJ0,locus_tag=BJEIHDPM_02361,product=Leucine-responsive regulatory protein
Region5	Inner membrane protein YeeA	other	0.329546	0.330923	ID=BJEIHDPM_02362,Name=yeeA,dbxref=COG:COG1289,gene=yeeA,inference=ab initio prediction:Prodigal:2.6,similar to AA sequence:UniProtKB:P33011,locus_tag=BJEIHDPM_02362,product=Inner membrane protein YeeA
Region5	hypothetical protein	other	0.168215	0.672814	ID=BJEIHDPM_02363,inference=ab initio prediction:Prodigal:2.6,locus_tag=BJEIHDPM_02363,product=hypothetical protein
Region6	Phosphonoacetaldehyde hydrolase	other	0.428035	0.447116	ID=BJEIHDPM_03736,eC_number=3.11.1.1,Name=phnX,dbxref=COG:COG0637,gene=phnX,inference=ab initio prediction:Prodigal:2.6,similar to AA sequence:UniProtKB:Q7ZAP3,locus_tag=BJEIHDPM_03736,product=Phosphonoacetaldehyde hydrolase
Region6	putative phospholipid-binding lipoprotein MlaA	other	-0.34406	0.373188	ID=BJEIHDPM_03737,Name=mlaA_2,dbxref=COG:COG2853,gene=mlaA_2,inference=ab initio prediction:Prodigal:2.6,similar to AA sequence:UniProtKB:P76506,locus_tag=BJEIHDPM_03737,product=putative phospholipid-binding lipoprotein MlaA
Region6	hypothetical protein	other	0.287006	0.441388	ID=BJEIHDPM_03738,inference=ab initio prediction:Prodigal:2.6,locus_tag=BJEIHDPM_03738,product=hypothetical protein
Region6	Regulator of RpoS	other	0.0899473	0.855899	ID=BJEIHDPM_03739,Name=rssB,dbxref=COG:COG0784,gene=rssB,inference=ab initio prediction:Prodigal:2.6,similar to AA sequence:UniProtKB:P0AEV1,locus_tag=BJEIHDPM_03739,product=Regulator of RpoS
Region6	hypothetical protein	other	0.572863	0.969553	ID=BJEIHDPM_03740,inference=ab initio prediction:Prodigal:2.6,locus_tag=BJEIHDPM_03740,product=hypothetical protein
Region6	Transaldolase	other	-0.426456	0.334871	ID=BJEIHDPM_03741,eC_number=2.2.1.2,Name=tal,gene=tal,inference=ab initio prediction:Prodigal:2.6,similar to AA sequence:UniProtKB:K0BE10,locus_tag=BJEIHDPM_03741,product=Transaldolase
Region6	hypothetical protein	other	0.325354	0.322799	ID=BJEIHDPM_03742,inference=ab initio prediction:Prodigal:2.6,locus_tag=BJEIHDPM_03742,product=hypothetical protein
Region6	Ferripyoverdine receptor	transport	0.41951	0.0919993	ID=BJEIHDPM_03743,Name=fpvA_1,dbxref=COG:COG4773,gene=fpvA_1,inference=ab initio prediction:Prodigal:2.6,similar to AA sequence:UniProtKB:P48632,locus_tag=BJEIHDPM_03743,product=Ferripyoverdine receptor
Region6	Carboxypeptidase G2	biosynthetic-additional	0.169339	0.654973	ID=BJEIHDPM_03744,eC_number=3.4.17.11,Name=cpg2_2,gene=cpg2_2,inference=ab initio prediction:Prodigal:2.6,similar to AA sequence:UniProtKB:P06621,locus_tag=BJEIHDPM_03744,product=Carboxypeptidase G2
Region6	Protein UmuD	other	-0.0805171	0.756751	ID=BJEIHDPM_03745,eC_number=3.4.21.-,Name=umuD,dbxref=COG:COG1974,gene=umuD,inference=ab initio prediction:Prodigal:2.6,similar to AA sequence:UniProtKB:P22493,locus_tag=BJEIHDPM_03745,product=Protein UmuD
Region6	hypothetical protein	other	-0.0447518	0.962211	ID=BJEIHDPM_03746,inference=ab initio prediction:Prodigal:2.6,locus_tag=BJEIHDPM_03746,product=hypothetical protein
Region6	Toxin RelE2	other	0.174771	0.503533	ID=BJEIHDPM_03747,Name=relE2,dbxref=COG:COG3668,gene=relE2,inference=ab initio prediction:Prodigal:2.6,similar to AA sequence:UniProtKB:Q9A5D7,locus_tag=BJEIHDPM_03747,product=Toxin RelE2
Region6	hypothetical protein	other	0.527448	0.273119	ID=BJEIHDPM_03748,inference=ab initio prediction:Prodigal:2.6,locus_tag=BJEIHDPM_03748,product=hypothetical protein
Region6	tRNA-dihydrouridine(20/20a) synthase	other	0.0157903	0.882406	ID=BJEIHDPM_03749,eC_number=1.3.1.-,Name=dusA,dbxref=COG:COG0042,gene=dusA,inference=ab initio prediction:Prodigal:2.6,similar to AA sequence:UniProtKB:P32695,locus_tag=BJEIHDPM_03749,product=tRNA-dihydrouridine(20/20a) synthase
Region6	Universal stress protein UP12	other	0.068905	0.95116	ID=BJEIHDPM_03750,Name=uspG,dbxref=COG:COG0589,gene=uspG,inference=ab initio prediction:Prodigal:2.6,similar to AA sequence:UniProtKB:P39177,locus_tag=BJEIHDPM_03750,product=Universal stress protein UP12
Region6	Response regulator PleD	regulatory	0.293895	0.338309	ID=BJEIHDPM_03751,Name=pleD_6,gene=pleD_6,inference=ab initio prediction:Prodigal:2.6,similar to AA sequence:UniProtKB:B8GZM2,locus_tag=BJEIHDPM_03751,product=Response regulator PleD
Region6	Autoinducer 2 sensor kinase/phosphatase LuxQ	regulatory	-0.398246	0.323028	ID=BJEIHDPM_03752,eC_number=2.7.13.3,Name=luxQ_1,gene=luxQ_1,inference=ab initio prediction:Prodigal:2.6,similar to AA sequence:UniProtKB:P54302,locus_tag=BJEIHDPM_03752,product=Autoinducer 2 sensor kinase/phosphatase LuxQ
Region6	Signal transduction histidine-protein kinase/phosphatase DegS	regulatory	0.973671	0.00666342	ID=BJEIHDPM_03754,eC_number=2.7.13.3,Name=degS_3,gene=degS_3,inference=ab initio prediction:Prodigal:2.6,similar to AA sequence:UniProtKB:P13799,locus_tag=BJEIHDPM_03754,product=Signal transduction histidine-protein kinase/phosphatase DegS
Region6	hypothetical protein	other	1.35272	0.173923	ID=BJEIHDPM_03755,inference=ab initio prediction:Prodigal:2.6,locus_tag=BJEIHDPM_03755,product=hypothetical protein
Region6	putative RNA polymerase sigma factor FecI	regulatory	-0.430984	0.290746	ID=BJEIHDPM_03756,Name=fecI_3,dbxref=COG:COG1595,gene=fecI_3,inference=ab initio prediction:Prodigal:2.6,similar to AA sequence:UniProtKB:P23484,locus_tag=BJEIHDPM_03756,product=putative RNA polymerase sigma factor FecI
Region6	Linear gramicidin dehydrogenase LgrE	biosynthetic-additional	0.454856	0.245148	ID=BJEIHDPM_03757,eC_number=1.1.-.-,Name=lgrE,gene=lgrE,inference=ab initio prediction:Prodigal:2.6,similar to AA sequence:UniProtKB:Q70LM8,locus_tag=BJEIHDPM_03757,product=Linear gramicidin dehydrogenase LgrE
Region6	Linear gramicidin synthase subunit B	biosynthetic	1.07334	9.65445e-07	ID=BJEIHDPM_03758,Name=lgrB_1,gene=lgrB_1,inference=ab initio prediction:Prodigal:2.6,similar to AA sequence:UniProtKB:Q70LM6,locus_tag=BJEIHDPM_03758,product=Linear gramicidin synthase subunit B
Region6	Diaminobutyrate--2-oxoglutarate aminotransferase	biosynthetic-additional	-0.0272727	0.79332	ID=BJEIHDPM_03759,eC_number=2.6.1.76,Name=dat_1,dbxref=COG:COG0160,gene=dat_1,inference=ab initio prediction:Prodigal:2.6,similar to AA sequence:UniProtKB:P56744,locus_tag=BJEIHDPM_03759,product=Diaminobutyrate--2-oxoglutarate aminotransferase
Region6	hypothetical protein	other	0.31312	0.427429	ID=BJEIHDPM_03761,inference=ab initio prediction:Prodigal:2.6,locus_tag=BJEIHDPM_03761,product=hypothetical protein
Region6	High-affinity zinc uptake system membrane protein ZnuB	other	-0.222649	0.999921	ID=BJEIHDPM_03762,Name=znuB_2,dbxref=COG:COG1108,gene=znuB_2,inference=ab initio prediction:Prodigal:2.6,similar to AA sequence:UniProtKB:P39832,locus_tag=BJEIHDPM_03762,product=High-affinity zinc uptake system membrane protein ZnuB
Region6	Zinc import ATP-binding protein ZnuC	transport	-0.351124	0.555349	ID=BJEIHDPM_03763,eC_number=3.6.3.-,Name=znuC_2,dbxref=COG:COG1121,gene=znuC_2,inference=ab initio prediction:Prodigal:2.6,similar to AA sequence:UniProtKB:P0A9X1,locus_tag=BJEIHDPM_03763,product=Zinc import ATP-binding protein ZnuC
Region6	Manganese ABC transporter substrate-binding lipoprotein	transport	-0.236365	0.730463	ID=BJEIHDPM_03764,Name=ssaB,dbxref=COG:COG0803,gene=ssaB,inference=ab initio prediction:Prodigal:2.6,similar to AA sequence:UniProtKB:P31304,locus_tag=BJEIHDPM_03764,product=Manganese ABC transporter substrate-binding lipoprotein
Region6	hypothetical protein	other	-0.720081	0.0865046	ID=BJEIHDPM_03765,inference=ab initio prediction:Prodigal:2.6,locus_tag=BJEIHDPM_03765,product=hypothetical protein
Region6	hypothetical protein	other	0.237896	0.836114	ID=BJEIHDPM_03766,inference=ab initio prediction:Prodigal:2.6,locus_tag=BJEIHDPM_03766,product=hypothetical protein
Region6	hypothetical protein	other	0.443303	0.406579	ID=BJEIHDPM_03767,inference=ab initio prediction:Prodigal:2.6,locus_tag=BJEIHDPM_03767,product=hypothetical protein
Region6	hypothetical protein	other	0.2105	0.80069	ID=BJEIHDPM_03768,inference=ab initio prediction:Prodigal:2.6,locus_tag=BJEIHDPM_03768,product=hypothetical protein
Region6	hypothetical protein	biosynthetic	0.00413797	0.879426	ID=BJEIHDPM_03769,inference=ab initio prediction:Prodigal:2.6,locus_tag=BJEIHDPM_03769,product=hypothetical protein
Region6	Linear gramicidin synthase subunit B	biosynthetic	0.276591	0.421411	ID=BJEIHDPM_03770,Name=lgrB_2,gene=lgrB_2,inference=ab initio prediction:Prodigal:2.6,similar to AA sequence:UniProtKB:Q70LM6,locus_tag=BJEIHDPM_03770,product=Linear gramicidin synthase subunit B
Region6	Linear gramicidin synthase subunit B	biosynthetic	0.728986	0.00512669	ID=BJEIHDPM_03771,Name=lgrB_3,gene=lgrB_3,inference=ab initio prediction:Prodigal:2.6,similar to AA sequence:UniProtKB:Q70LM6,locus_tag=BJEIHDPM_03771,product=Linear gramicidin synthase subunit B
Region6	Tyrocidine synthase 3	biosynthetic	0.676419	0.0070948	ID=BJEIHDPM_03772,Name=tycC_2,gene=tycC_2,inference=ab initio prediction:Prodigal:2.6,similar to AA sequence:UniProtKB:O30409,locus_tag=BJEIHDPM_03772,product=Tyrocidine synthase 3
Region6	Linear gramicidin synthase subunit B	biosynthetic	1.03163	0.000199302	ID=BJEIHDPM_03773,Name=lgrB_4,gene=lgrB_4,inference=ab initio prediction:Prodigal:2.6,similar to AA sequence:UniProtKB:Q70LM6,locus_tag=BJEIHDPM_03773,product=Linear gramicidin synthase subunit B
Region6	Ferripyoverdine receptor	transport	0.205791	0.542714	ID=BJEIHDPM_03774,Name=fpvA_2,dbxref=COG:COG4773,gene=fpvA_2,inference=ab initio prediction:Prodigal:2.6,similar to AA sequence:UniProtKB:P48632,locus_tag=BJEIHDPM_03774,product=Ferripyoverdine receptor
Region6	Fe(3+)-pyochelin receptor	transport	0.323339	0.319079	ID=BJEIHDPM_03775,Name=fptA,dbxref=COG:COG4773,gene=fptA,inference=ab initio prediction:Prodigal:2.6,similar to AA sequence:UniProtKB:P42512,locus_tag=BJEIHDPM_03775,product=Fe(3+)-pyochelin receptor
Region6	ABC transporter ATP-binding/permease protein YojI	transport	0.156827	0.73837	ID=BJEIHDPM_03776,Name=yojI,dbxref=COG:COG4615,gene=yojI,inference=ab initio prediction:Prodigal:2.6,similar to AA sequence:UniProtKB:P33941,locus_tag=BJEIHDPM_03776,product=ABC transporter ATP-binding/permease protein YojI
Region6	Serine/threonine-protein kinase pkn1	biosynthetic	0.179059	0.740649	ID=BJEIHDPM_03777,eC_number=2.7.11.1,Name=pkn1,dbxref=COG:COG0515,gene=pkn1,inference=ab initio prediction:Prodigal:2.6,similar to AA sequence:UniProtKB:O84147,locus_tag=BJEIHDPM_03777,product=Serine/threonine-protein kinase pkn1
Region6	Isopenicillin N epimerase	biosynthetic-additional	0.539397	0.212783	ID=BJEIHDPM_03778,eC_number=5.1.1.17,Name=cefD,dbxref=COG:COG0520,gene=cefD,inference=ab initio prediction:Prodigal:2.6,similar to AA sequence:UniProtKB:P18549,locus_tag=BJEIHDPM_03778,product=Isopenicillin N epimerase
Region6	hypothetical protein	other	0.346114	0.393989	ID=BJEIHDPM_03779,inference=ab initio prediction:Prodigal:2.6,locus_tag=BJEIHDPM_03779,product=hypothetical protein
Region6	hypothetical protein	biosynthetic	-0.102003	0.732964	ID=BJEIHDPM_03780,inference=ab initio prediction:Prodigal:2.6,locus_tag=BJEIHDPM_03780,product=hypothetical protein
Region6	Outer membrane protein OprM	transport	-0.659879	0.179779	ID=BJEIHDPM_03781,Name=oprM_2,dbxref=COG:COG1538,gene=oprM_2,inference=ab initio prediction:Prodigal:2.6,similar to AA sequence:UniProtKB:Q51487,locus_tag=BJEIHDPM_03781,product=Outer membrane protein OprM
Region6	Macrolide export ATP-binding/permease protein MacB	transport	0.116191	0.678046	ID=BJEIHDPM_03782,eC_number=3.6.3.-,Name=macB_1,dbxref=COG:COG0577,gene=macB_1,inference=ab initio prediction:Prodigal:2.6,similar to AA sequence:UniProtKB:P75831,locus_tag=BJEIHDPM_03782,product=Macrolide export ATP-binding/permease protein MacB
Region6	Macrolide export protein MacA	transport	-0.650792	0.137891	ID=BJEIHDPM_03783,Name=macA_1,dbxref=COG:COG0845,gene=macA_1,inference=ab initio prediction:Prodigal:2.6,similar to AA sequence:UniProtKB:P75830,locus_tag=BJEIHDPM_03783,product=Macrolide export protein MacA
Region6	Acyl-homoserine lactone acylase PvdQ	other	0.422843	0.104566	ID=BJEIHDPM_03784,eC_number=3.5.1.97,Name=pvdQ,dbxref=COG:COG2366,gene=pvdQ,inference=ab initio prediction:Prodigal:2.6,similar to AA sequence:UniProtKB:Q9I194,locus_tag=BJEIHDPM_03784,product=Acyl-homoserine lactone acylase PvdQ
Region6	hypothetical protein	other	0.729667	0.68363	ID=BJEIHDPM_03785,inference=ab initio prediction:Prodigal:2.6,locus_tag=BJEIHDPM_03785,product=hypothetical protein
Region6	Aromatic-amino-acid aminotransferase	biosynthetic-additional	-0.510436	0.149502	ID=BJEIHDPM_03786,eC_number=2.6.1.57,Name=tyrB_2,dbxref=COG:COG1448,gene=tyrB_2,inference=ab initio prediction:Prodigal:2.6,similar to AA sequence:UniProtKB:P04693,locus_tag=BJEIHDPM_03786,product=Aromatic-amino-acid aminotransferase
Region6	UvrABC system protein B	other	-0.384974	0.338159	ID=BJEIHDPM_03787,Name=uvrB,dbxref=COG:COG0556,gene=uvrB,inference=ab initio prediction:Prodigal:2.6,similar to AA sequence:UniProtKB:P0A8F8,locus_tag=BJEIHDPM_03787,product=UvrABC system protein B
Region6	hypothetical protein	other	0.471148	0.29315	ID=BJEIHDPM_03793,inference=ab initio prediction:Prodigal:2.6,locus_tag=BJEIHDPM_03793,product=hypothetical protein
Region6	tRNA-dihydrouridine(16) synthase	other	-0.162397	0.841141	ID=BJEIHDPM_03794,eC_number=1.3.1.-,Name=dusC,dbxref=COG:COG0042,gene=dusC,inference=ab initio prediction:Prodigal:2.6,similar to AA sequence:UniProtKB:P33371,locus_tag=BJEIHDPM_03794,product=tRNA-dihydrouridine(16) synthase
Region6	Small heat shock protein IbpA	other	0.449852	0.0856663	ID=BJEIHDPM_03795,Name=ibpA,dbxref=COG:COG0071,gene=ibpA,inference=ab initio prediction:Prodigal:2.6,similar to AA sequence:UniProtKB:P0C054,locus_tag=BJEIHDPM_03795,product=Small heat shock protein IbpA
Region6	putative signaling protein	biosynthetic-additional	0.947813	0.0276116	ID=BJEIHDPM_03796,dbxref=COG:COG2200,inference=ab initio prediction:Prodigal:2.6,similar to AA sequence:UniProtKB:Q9I310,locus_tag=BJEIHDPM_03796,product=putative signaling protein
Region7	putative protein	other	0.496983	0.0839972	ID=BJEIHDPM_04453,dbxref=COG:COG0247,inference=ab initio prediction:Prodigal:2.6,similar to AA sequence:UniProtKB:Q57252,locus_tag=BJEIHDPM_04453,product=putative protein
Region7	Carboxymethylenebutenolidase	biosynthetic-additional	0.198201	0.483899	ID=BJEIHDPM_04454,eC_number=3.1.1.45,Name=clcD_2,gene=clcD_2,inference=ab initio prediction:Prodigal:2.6,similar to AA sequence:UniProtKB:P0A115,locus_tag=BJEIHDPM_04454,product=Carboxymethylenebutenolidase
Region7	putative diguanylate cyclase DgcT	biosynthetic-additional	0.20617	0.585425	ID=BJEIHDPM_04455,eC_number=2.7.7.65,Name=dgcT,gene=dgcT,inference=ab initio prediction:Prodigal:2.6,similar to AA sequence:UniProtKB:P75908,locus_tag=BJEIHDPM_04455,product=putative diguanylate cyclase DgcT
Region7	Geranylgeranyl diphosphate synthase	biosynthetic-additional	-0.243659	0.605365	ID=BJEIHDPM_04456,eC_number=2.5.1.29,Name=crtE,gene=crtE,inference=ab initio prediction:Prodigal:2.6,similar to AA sequence:UniProtKB:P22873,locus_tag=BJEIHDPM_04456,product=Geranylgeranyl diphosphate synthase
Region7	Isopentenyl-diphosphate delta-isomerase	other	0.0921731	0.740925	ID=BJEIHDPM_04457,eC_number=5.3.3.2,Name=fni,dbxref=COG:COG1304,gene=fni,inference=ab initio prediction:Prodigal:2.6,similar to AA sequence:UniProtKB:P50740,locus_tag=BJEIHDPM_04457,product=Isopentenyl-diphosphate delta-isomerase
Region7	Zeaxanthin glucosyltransferase	biosynthetic-additional	0.503007	0.21261	ID=BJEIHDPM_04458,eC_number=2.4.1.276,Name=crtX,gene=crtX,inference=ab initio prediction:Prodigal:2.6,similar to AA sequence:UniProtKB:Q01330,locus_tag=BJEIHDPM_04458,product=Zeaxanthin glucosyltransferase
Region7	hypothetical protein	biosynthetic	0.322904	0.782003	ID=BJEIHDPM_04459,inference=ab initio prediction:Prodigal:2.6,locus_tag=BJEIHDPM_04459,product=hypothetical protein
Region7	Phytoene desaturase (lycopene-forming)	biosynthetic-additional	0.236906	0.382102	ID=BJEIHDPM_04460,eC_number=1.3.99.31,Name=crtI,dbxref=COG:COG1233,gene=crtI,inference=ab initio prediction:Prodigal:2.6,similar to AA sequence:UniProtKB:P21685,locus_tag=BJEIHDPM_04460,product=Phytoene desaturase (lycopene-forming)
Region7	All-trans-phytoene synthase/15-cis-phytoene synthase	biosynthetic	0.767048	0.0483635	ID=BJEIHDPM_04461,eC_number=2.5.1.32,Name=crtB,dbxref=COG:COG1562,gene=crtB,inference=ab initio prediction:Prodigal:2.6,similar to AA sequence:UniProtKB:P21683,locus_tag=BJEIHDPM_04461,product=All-trans-phytoene synthase/15-cis-phytoene synthase
Region7	hypothetical protein	other	-0.333531	0.596215	ID=BJEIHDPM_04462,inference=ab initio prediction:Prodigal:2.6,locus_tag=BJEIHDPM_04462,product=hypothetical protein
Region7	Octopine catabolism/uptake operon regulatory protein OccR	regulatory	-0.057113	0.986867	ID=BJEIHDPM_04463,Name=occR,gene=occR,inference=ab initio prediction:Prodigal:2.6,similar to AA sequence:UniProtKB:P0A4T4,locus_tag=BJEIHDPM_04463,product=Octopine catabolism/uptake operon regulatory protein OccR
Region7	FAD-dependent urate hydroxylase	biosynthetic-additional	0.204262	0.683815	ID=BJEIHDPM_04464,eC_number=1.14.13.-,Name=hpyO,dbxref=COG:COG2072,gene=hpyO,inference=ab initio prediction:Prodigal:2.6,similar to AA sequence:UniProtKB:Q8PDQ6,locus_tag=BJEIHDPM_04464,product=FAD-dependent urate hydroxylase
Region7	Dipeptide transport system permease protein DppB	transport	1.57229	0.0557817	ID=BJEIHDPM_04465,Name=dppB_3,dbxref=COG:COG0601,gene=dppB_3,inference=ab initio prediction:Prodigal:2.6,similar to AA sequence:UniProtKB:P0AEF8,locus_tag=BJEIHDPM_04465,product=Dipeptide transport system permease protein DppB
Region7	putative D,D-dipeptide transport system permease protein DdpC	transport	0.543608	0.162373	ID=BJEIHDPM_04466,Name=ddpC_4,dbxref=COG:COG1173,gene=ddpC_4,inference=ab initio prediction:Prodigal:2.6,similar to AA sequence:UniProtKB:P77463,locus_tag=BJEIHDPM_04466,product=putative D%2CD-dipeptide transport system permease protein DdpC
Region7	Oligopeptide transport ATP-binding protein OppD	transport	0.416552	0.339833	ID=BJEIHDPM_04467,Name=oppD_3,dbxref=COG:COG0444,gene=oppD_3,inference=ab initio prediction:Prodigal:2.6,similar to AA sequence:UniProtKB:P76027,locus_tag=BJEIHDPM_04467,product=Oligopeptide transport ATP-binding protein OppD
Region7	Oligopeptide transport ATP-binding protein OppF	transport	0.175484	0.591537	ID=BJEIHDPM_04468,Name=oppF_2,dbxref=COG:COG4608,gene=oppF_2,inference=ab initio prediction:Prodigal:2.6,similar to AA sequence:UniProtKB:P24137,locus_tag=BJEIHDPM_04468,product=Oligopeptide transport ATP-binding protein OppF
Region7	Periplasmic dipeptide transport protein	transport	0.236192	0.449333	ID=BJEIHDPM_04469,Name=dppA_6,dbxref=COG:COG0747,gene=dppA_6,inference=ab initio prediction:Prodigal:2.6,similar to AA sequence:UniProtKB:P23847,locus_tag=BJEIHDPM_04469,product=Periplasmic dipeptide transport protein
Region7	hypothetical protein	other	0.410183	0.150711	ID=BJEIHDPM_04470,inference=ab initio prediction:Prodigal:2.6,locus_tag=BJEIHDPM_04470,product=hypothetical protein
Region7	hypothetical protein	other	-0.140803	0.857153	ID=BJEIHDPM_04471,inference=ab initio prediction:Prodigal:2.6,locus_tag=BJEIHDPM_04471,product=hypothetical protein
Region7	PEP-dependent dihydroxyacetone kinase 2, ADP-binding subunit DhaL	other	-0.361635	0.544381	ID=BJEIHDPM_04472,eC_number=2.7.1.121,Name=dhaL-2,dbxref=COG:COG2376,gene=dhaL-2,inference=ab initio prediction:Prodigal:2.6,similar to AA sequence:UniProtKB:Q92EU3,locus_tag=BJEIHDPM_04472,product=PEP-dependent dihydroxyacetone kinase 2%2C ADP-binding subunit DhaL
Region7	PTS-dependent dihydroxyacetone kinase 2, dihydroxyacetone-binding subunit DhaK	other	0.446312	0.37506	ID=BJEIHDPM_04473,eC_number=2.7.1.121,Name=dhaK-2,dbxref=COG:COG2376,gene=dhaK-2,inference=ab initio prediction:Prodigal:2.6,similar to AA sequence:UniProtKB:Q92EU2,locus_tag=BJEIHDPM_04473,product=PTS-dependent dihydroxyacetone kinase 2%2C dihydroxyacetone-binding subunit DhaK
Region7	Erythritol/L-threitol dehydrogenase	biosynthetic-additional	0.0373277	0.859138	ID=BJEIHDPM_04474,eC_number=1.1.1.-,Name=eltD,dbxref=COG:COG1063,gene=eltD,inference=ab initio prediction:Prodigal:2.6,similar to AA sequence:UniProtKB:A0QXD8,locus_tag=BJEIHDPM_04474,product=Erythritol/L-threitol dehydrogenase
Region7	D-threitol-binding protein	transport	0.178929	0.721973	ID=BJEIHDPM_04476,Name=thpA_1,dbxref=COG:COG1879,gene=thpA_1,inference=ab initio prediction:Prodigal:2.6,similar to AA sequence:UniProtKB:A0QYB5,locus_tag=BJEIHDPM_04476,product=D-threitol-binding protein
Region7	Ribose import permease protein RbsC	transport	0.0921386	0.79168	ID=BJEIHDPM_04477,Name=rbsC_3,dbxref=COG:COG1172,gene=rbsC_3,inference=ab initio prediction:Prodigal:2.6,similar to AA sequence:UniProtKB:P0AGI1,locus_tag=BJEIHDPM_04477,product=Ribose import permease protein RbsC
Region7	Ribose import ATP-binding protein RbsA	transport	-0.141495	0.982623	ID=BJEIHDPM_04478,eC_number=3.6.3.17,Name=rbsA_2,dbxref=COG:COG1129,gene=rbsA_2,inference=ab initio prediction:Prodigal:2.6,similar to AA sequence:UniProtKB:P04983,locus_tag=BJEIHDPM_04478,product=Ribose import ATP-binding protein RbsA
Region7	Ribose-5-P isomerase B	other	-0.567782	0.212783	ID=BJEIHDPM_04479,eC_number=5.3.1.6,Name=rpiB,dbxref=COG:COG0698,gene=rpiB,inference=ab initio prediction:Prodigal:2.6,similar to AA sequence:UniProtKB:Q92EU5,locus_tag=BJEIHDPM_04479,product=Ribose-5-P isomerase B
Region7	Quinoprotein glucose dehydrogenase	other	0.0927175	0.717484	ID=BJEIHDPM_04481,eC_number=1.1.5.2,Name=gcd_2,dbxref=COG:COG4993,gene=gcd_2,inference=ab initio prediction:Prodigal:2.6,similar to AA sequence:UniProtKB:P15877,locus_tag=BJEIHDPM_04481,product=Quinoprotein glucose dehydrogenase
Region7	hypothetical protein	other	0.619011	0.92861	ID=BJEIHDPM_04482,inference=ab initio prediction:Prodigal:2.6,locus_tag=BJEIHDPM_04482,product=hypothetical protein
Region7	Tyrocidine synthase 3	biosynthetic	1.36579	0.000131492	ID=BJEIHDPM_04483,Name=tycC_3,gene=tycC_3,inference=ab initio prediction:Prodigal:2.6,similar to AA sequence:UniProtKB:O30409,locus_tag=BJEIHDPM_04483,product=Tyrocidine synthase 3
Region7	Tyrocidine synthase 3	biosynthetic	0.758289	2.33072e-06	ID=BJEIHDPM_04484,Name=tycC_4,gene=tycC_4,inference=ab initio prediction:Prodigal:2.6,similar to AA sequence:UniProtKB:O30409,locus_tag=BJEIHDPM_04484,product=Tyrocidine synthase 3
Region7	Macrolide export protein MacA	transport	0.408542	0.247519	ID=BJEIHDPM_04485,Name=macA_2,dbxref=COG:COG0845,gene=macA_2,inference=ab initio prediction:Prodigal:2.6,similar to AA sequence:UniProtKB:P75830,locus_tag=BJEIHDPM_04485,product=Macrolide export protein MacA
Region7	Macrolide export ATP-binding/permease protein MacB	transport	-0.00871079	0.929487	ID=BJEIHDPM_04486,eC_number=3.6.3.-,Name=macB_2,dbxref=COG:COG0577,gene=macB_2,inference=ab initio prediction:Prodigal:2.6,similar to AA sequence:UniProtKB:Q0TJH0,locus_tag=BJEIHDPM_04486,product=Macrolide export ATP-binding/permease protein MacB
Region7	hypothetical protein	other	0.160859	0.247519	ID=BJEIHDPM_04487,inference=ab initio prediction:Prodigal:2.6,locus_tag=BJEIHDPM_04487,product=hypothetical protein
Region7	putative RNA polymerase sigma factor FecI	regulatory	0.06814	0.915114	ID=BJEIHDPM_04488,Name=fecI_5,dbxref=COG:COG1595,gene=fecI_5,inference=ab initio prediction:Prodigal:2.6,similar to AA sequence:UniProtKB:P23484,locus_tag=BJEIHDPM_04488,product=putative RNA polymerase sigma factor FecI
Region7	Protein FecR	other	0.280977	0.63628	ID=BJEIHDPM_04489,Name=fecR_6,dbxref=COG:COG3712,gene=fecR_6,inference=ab initio prediction:Prodigal:2.6,similar to AA sequence:UniProtKB:P23485,locus_tag=BJEIHDPM_04489,product=Protein FecR
Region7	Ferric-anguibactin receptor FatA	transport	0.388982	0.277118	ID=BJEIHDPM_04490,Name=fatA_3,gene=fatA_3,inference=ab initio prediction:Prodigal:2.6,similar to AA sequence:UniProtKB:P11461,locus_tag=BJEIHDPM_04490,product=Ferric-anguibactin receptor FatA
Region7	Diaminobutyrate--2-oxoglutarate aminotransferase	biosynthetic-additional	0.258699	0.498067	ID=BJEIHDPM_04491,eC_number=2.6.1.76,Name=dat_2,dbxref=COG:COG0160,gene=dat_2,inference=ab initio prediction:Prodigal:2.6,similar to AA sequence:UniProtKB:P56744,locus_tag=BJEIHDPM_04491,product=Diaminobutyrate--2-oxoglutarate aminotransferase
Region7	N(2)-citryl-N(6)-acetyl-N(6)-hydroxylysine synthase	biosynthetic	-0.0350152	0.958454	ID=BJEIHDPM_04492,eC_number=6.3.2.38,Name=iucA,dbxref=COG:COG4264,gene=iucA,inference=ab initio prediction:Prodigal:2.6,similar to AA sequence:UniProtKB:Q76BS7,locus_tag=BJEIHDPM_04492,product=N(2)-citryl-N(6)-acetyl-N(6)-hydroxylysine synthase
Region7	L-glutamyl-[BtrI acyl-carrier protein] decarboxylase	biosynthetic-additional	0.358003	0.344264	ID=BJEIHDPM_04493,eC_number=4.1.1.95,Name=btrK,gene=btrK,inference=ab initio prediction:Prodigal:2.6,similar to AA sequence:UniProtKB:Q2L4H3,locus_tag=BJEIHDPM_04493,product=L-glutamyl-[BtrI acyl-carrier protein
Region7	putative multidrug resistance protein EmrY	transport	0.256837	0.732964	ID=BJEIHDPM_04494,Name=emrY_3,gene=emrY_3,inference=ab initio prediction:Prodigal:2.6,similar to AA sequence:UniProtKB:P52600,locus_tag=BJEIHDPM_04494,product=putative multidrug resistance protein EmrY
Region7	Aerobactin synthase	biosynthetic	0.071291	0.740649	ID=BJEIHDPM_04495,eC_number=6.3.2.39,Name=iucC_1,dbxref=COG:COG4264,gene=iucC_1,inference=ab initio prediction:Prodigal:2.6,similar to AA sequence:UniProtKB:Q47318,locus_tag=BJEIHDPM_04495,product=Aerobactin synthase
Region7	4-hydroxy-2-oxovalerate aldolase	other	1.20129	0.882406	ID=BJEIHDPM_04496,eC_number=4.1.3.39,Name=bphF,gene=bphF,inference=ab initio prediction:Prodigal:2.6,similar to AA sequence:UniProtKB:O05151,locus_tag=BJEIHDPM_04496,product=4-hydroxy-2-oxovalerate aldolase
Region7	Aerobactin synthase	biosynthetic	0.599319	0.120987	ID=BJEIHDPM_04497,eC_number=6.3.2.39,Name=iucC_2,dbxref=COG:COG4264,gene=iucC_2,inference=ab initio prediction:Prodigal:2.6,similar to AA sequence:UniProtKB:Q47318,locus_tag=BJEIHDPM_04497,product=Aerobactin synthase
Region7	putative siderophore-binding lipoprotein YfiY	transport	0.212762	0.796284	ID=BJEIHDPM_04498,Name=yfiY,dbxref=COG:COG0614,gene=yfiY,inference=ab initio prediction:Prodigal:2.6,similar to AA sequence:UniProtKB:O31567,locus_tag=BJEIHDPM_04498,product=putative siderophore-binding lipoprotein YfiY
Region7	putative siderophore transport system permease protein YfiZ	transport	-0.755495	0.197603	ID=BJEIHDPM_04499,Name=yfiZ,dbxref=COG:COG0609,gene=yfiZ,inference=ab initio prediction:Prodigal:2.6,similar to AA sequence:UniProtKB:O31568,locus_tag=BJEIHDPM_04499,product=putative siderophore transport system permease protein YfiZ
Region7	putative siderophore transport system permease protein YfhA	transport	-0.102551	0.696906	ID=BJEIHDPM_04500,Name=yfhA,dbxref=COG:COG0609,gene=yfhA,inference=ab initio prediction:Prodigal:2.6,similar to AA sequence:UniProtKB:O31569,locus_tag=BJEIHDPM_04500,product=putative siderophore transport system permease protein YfhA
Region7	putative siderophore transport system ATP-binding protein YusV	transport	-1.09935	0.0126513	ID=BJEIHDPM_04501,Name=yusV,dbxref=COG:COG1120,gene=yusV,inference=ab initio prediction:Prodigal:2.6,similar to AA sequence:UniProtKB:O32188,locus_tag=BJEIHDPM_04501,product=putative siderophore transport system ATP-binding protein YusV
Region7	4-hydroxy-4-methyl-2-oxoglutarate aldolase/4-carboxy-4-hydroxy-2-oxoadipate aldolase	other	0.356062	0.236573	ID=BJEIHDPM_04503,eC_number=4.1.3.16,Name=proA_2,gene=proA_2,inference=ab initio prediction:Prodigal:2.6,similar to AA sequence:UniProtKB:Q9AQI0,locus_tag=BJEIHDPM_04503,product=4-hydroxy-4-methyl-2-oxoglutarate aldolase/4-carboxy-4-hydroxy-2-oxoadipate aldolase
Region7	DNA-binding transcriptional regulator NtrC	other	0.438734	0.465421	ID=BJEIHDPM_04504,Name=glnG_2,dbxref=COG:COG2204,gene=glnG_2,inference=ab initio prediction:Prodigal:2.6,similar to AA sequence:UniProtKB:P41789,locus_tag=BJEIHDPM_04504,product=DNA-binding transcriptional regulator NtrC
Region7	Pectate lyase E	other	-0.03704	0.953294	ID=BJEIHDPM_04505,eC_number=4.2.2.2,Name=pelE,gene=pelE,inference=ab initio prediction:Prodigal:2.6,similar to AA sequence:UniProtKB:P04960,locus_tag=BJEIHDPM_04505,product=Pectate lyase E
Region7	Sorbitol operon regulator	other	-0.0652774	0.90584	ID=BJEIHDPM_04506,Name=sorC,dbxref=COG:COG2390,gene=sorC,inference=ab initio prediction:Prodigal:2.6,similar to AA sequence:UniProtKB:P37078,locus_tag=BJEIHDPM_04506,product=Sorbitol operon regulator
Region7	Sorbitol dehydrogenase	biosynthetic-additional	0.365685	0.421718	ID=BJEIHDPM_04507,eC_number=1.1.1.14,Name=polS_2,gene=polS_2,inference=ab initio prediction:Prodigal:2.6,similar to AA sequence:UniProtKB:Q59787,locus_tag=BJEIHDPM_04507,product=Sorbitol dehydrogenase
Region7	Gluconate 5-dehydrogenase	biosynthetic-additional	-0.0354061	0.955327	ID=BJEIHDPM_04508,eC_number=1.1.1.-,Name=gno,gene=gno,inference=ab initio prediction:Prodigal:2.6,similar to AA sequence:UniProtKB:P50199,locus_tag=BJEIHDPM_04508,product=Gluconate 5-dehydrogenase
Region7	Ribose import ATP-binding protein RbsA	transport	0.74162	0.0302181	ID=BJEIHDPM_04509,eC_number=3.6.3.17,Name=rbsA_3,dbxref=COG:COG1129,gene=rbsA_3,inference=ab initio prediction:Prodigal:2.6,similar to AA sequence:UniProtKB:P04983,locus_tag=BJEIHDPM_04509,product=Ribose import ATP-binding protein RbsA
Region7	Ribose import binding protein RbsB	transport	0.349285	0.48124	ID=BJEIHDPM_04510,Name=rbsB_2,dbxref=COG:COG1879,gene=rbsB_2,inference=ab initio prediction:Prodigal:2.6,similar to AA sequence:UniProtKB:P44737,locus_tag=BJEIHDPM_04510,product=Ribose import binding protein RbsB
Region7	Ribose import binding protein RbsB	transport	0.134123	0.925711	ID=BJEIHDPM_04511,Name=rbsB_3,dbxref=COG:COG1879,gene=rbsB_3,inference=ab initio prediction:Prodigal:2.6,similar to AA sequence:UniProtKB:P02925,locus_tag=BJEIHDPM_04511,product=Ribose import binding protein RbsB
Region7	Ribose import permease protein RbsC	transport	-0.3193	0.821708	ID=BJEIHDPM_04512,Name=rbsC_4,dbxref=COG:COG1172,gene=rbsC_4,inference=ab initio prediction:Prodigal:2.6,similar to AA sequence:UniProtKB:P0AGI1,locus_tag=BJEIHDPM_04512,product=Ribose import permease protein RbsC
Region8	Transcriptional regulator KdgR	regulatory	0.0767999	0.893055	ID=BJEIHDPM_04831,Name=kdgR_2,dbxref=COG:COG1414,gene=kdgR_2,inference=ab initio prediction:Prodigal:2.6,similar to AA sequence:UniProtKB:P76268,locus_tag=BJEIHDPM_04831,product=Transcriptional regulator KdgR
Region8	Spermidine/putrescine import ATP-binding protein PotA	transport	0.523943	0.153819	ID=BJEIHDPM_04832,eC_number=3.6.3.31,Name=potA_7,dbxref=COG:COG3842,gene=potA_7,inference=ab initio prediction:Prodigal:2.6,similar to AA sequence:UniProtKB:P69874,locus_tag=BJEIHDPM_04832,product=Spermidine/putrescine import ATP-binding protein PotA
Region8	Spermidine/putrescine transport system permease protein PotB	transport	0.393814	0.181738	ID=BJEIHDPM_04833,Name=potB,dbxref=COG:COG1176,gene=potB,inference=ab initio prediction:Prodigal:2.6,similar to AA sequence:UniProtKB:P0AFK4,locus_tag=BJEIHDPM_04833,product=Spermidine/putrescine transport system permease protein PotB
Region8	Inner membrane ABC transporter permease protein YdcV	transport	1.10666	0.00128754	ID=BJEIHDPM_04834,Name=ydcV_4,gene=ydcV_4,inference=ab initio prediction:Prodigal:2.6,similar to AA sequence:UniProtKB:P0AFR9,locus_tag=BJEIHDPM_04834,product=Inner membrane ABC transporter permease protein YdcV
Region8	Hydrogen cyanide synthase subunit HcnA	biosynthetic	-0.0395009	0.994324	ID=BJEIHDPM_04835,eC_number=1.4.99.5,Name=hcnA,gene=hcnA,inference=ab initio prediction:Prodigal:2.6,similar to AA sequence:UniProtKB:O85226,locus_tag=BJEIHDPM_04835,product=Hydrogen cyanide synthase subunit HcnA
Region8	Hydrogen cyanide synthase subunit HcnB	biosynthetic	-0.918546	0.0868838	ID=BJEIHDPM_04836,eC_number=1.4.99.5,Name=hcnB_2,gene=hcnB_2,inference=ab initio prediction:Prodigal:2.6,similar to AA sequence:UniProtKB:Q9I1S2,locus_tag=BJEIHDPM_04836,product=Hydrogen cyanide synthase subunit HcnB
Region8	4-methylaminobutanoate oxidase (formaldehyde-forming)	biosynthetic	0.379349	0.375518	ID=BJEIHDPM_04837,eC_number=1.5.3.19,Name=abo_3,gene=abo_3,inference=ab initio prediction:Prodigal:2.6,similar to AA sequence:UniProtKB:Q8GAI3,locus_tag=BJEIHDPM_04837,product=4-methylaminobutanoate oxidase (formaldehyde-forming)
Region8	putative protein	other	2.35205	0.39366	ID=BJEIHDPM_04838,dbxref=COG:COG1840,inference=ab initio prediction:Prodigal:2.6,similar to AA sequence:UniProtKB:P43951,locus_tag=BJEIHDPM_04838,product=putative protein
Region8	K(+)/H(+) antiporter NhaP	other	0.443354	0.297038	ID=BJEIHDPM_04839,Name=nhaP_2,gene=nhaP_2,inference=ab initio prediction:Prodigal:2.6,similar to AA sequence:UniProtKB:Q0ZAH6,locus_tag=BJEIHDPM_04839,product=K(+)/H(+) antiporter NhaP
Region8	GTP 3',8-cyclase	biosynthetic-additional	-0.31202	0.484778	ID=BJEIHDPM_04840,eC_number=4.1.99.22,Name=moaA,gene=moaA,inference=ab initio prediction:Prodigal:2.6,similar to AA sequence:UniProtKB:Q44118,locus_tag=BJEIHDPM_04840,product=GTP 3'%2C8-cyclase
Region8	hypothetical protein	other	0.293144	0.574508	ID=BJEIHDPM_04841,inference=ab initio prediction:Prodigal:2.6,locus_tag=BJEIHDPM_04841,product=hypothetical protein
BGC: biosynthetic gene cluster, * Function determined by antiSMASH
